# Supplementary material for: Hourly data for evaluating the carbon dioxide emission factor of heat pumps or other devices connected to the Italian grid
Source: Data Brief. 2022 Oct 20;45:108682. doi: 10.1016/j.dib.2022.108682 (PMC9679705; doi:10.1016/j.dib.2022.108682)
Supplement: Supplementary file 1 [file mmc1.zip]

Archive with 4 entries (4 files):
- emission_factors_EF.xlsx
- emission_factors_EF_text.txt
- DatainBrief.docx
- DatainBrief.pdf
