# Supplementary material for: Hourly data for evaluating the carbon dioxide emission factor of heat pumps or other devices connected to the Italian grid
Source: Data Brief. 2022 Oct 20;45:108682. doi: 10.1016/j.dib.2022.108682 (PMC9679705; doi:10.1016/j.dib.2022.108682)
Supplement: Supplementary file 1 [file mmc1.zip › emission_factors_EF.xlsx]

## Sheet: Foglio1
time (h)	EF 2016 (kWh/kg)	EF 2017 (kWh/kg)	EF 2018 (kWh/kg)	EF 2019 (kWh/kg)	EF mean 2016-2019 (kWh/kg)
1	0.417384	0.432889	0.325783	0.291553	0.366902
2	0.421994	0.443509	0.320513	0.296647	0.370666
3	0.421308	0.446734	0.312171	0.294569	0.368696
4	0.421119	0.433423	0.309294	0.274338	0.359544
5	0.411488	0.420903	0.301562	0.271178	0.351283
6	0.407526	0.425003	0.311706	0.279348	0.355896
7	0.403944	0.429688	0.311039	0.276053	0.355181
8	0.405479	0.425922	0.311664	0.268779	0.352961
9	0.391925	0.407299	0.297706	0.241556	0.334622
10	0.376893	0.380233	0.29542	0.22685	0.319849
11	0.369311	0.361882	0.307098	0.216632	0.313731
12	0.366677	0.357309	0.300836	0.213317	0.309535
13	0.374055	0.366591	0.299192	0.219885	0.314931
14	0.37597	0.369872	0.301103	0.234513	0.320365
15	0.3817	0.383448	0.302593	0.23703	0.326193
16	0.404158	0.411567	0.30694	0.248794	0.342865
17	0.407252	0.425085	0.298368	0.271046	0.350438
18	0.371297	0.414907	0.288739	0.265378	0.33508
19	0.355462	0.40202	0.274842	0.262334	0.323665
20	0.362926	0.391679	0.266483	0.262269	0.320839
21	0.377917	0.397031	0.261152	0.271355	0.326864
22	0.392917	0.412199	0.253382	0.284616	0.335778
23	0.401939	0.426484	0.258877	0.304791	0.348023
24	0.403645	0.432544	0.264031	0.311789	0.353002
25	0.410236	0.424266	0.276541	0.304731	0.353944
26	0.404305	0.422875	0.283481	0.296718	0.351845
27	0.400438	0.425314	0.292972	0.287854	0.351644
28	0.394607	0.415715	0.292237	0.278664	0.345306
29	0.387747	0.414869	0.294151	0.272019	0.342196
30	0.392907	0.418535	0.283695	0.2721	0.341809
31	0.400877	0.427016	0.273022	0.282909	0.345956
32	0.401835	0.429504	0.283539	0.303623	0.354625
33	0.389251	0.402531	0.289029	0.286175	0.341746
34	0.38348	0.381351	0.284065	0.287481	0.334094
35	0.386642	0.36588	0.292779	0.293582	0.334721
36	0.388275	0.363814	0.304553	0.29658	0.338306
37	0.391076	0.361906	0.310205	0.295864	0.339763
38	0.392712	0.363674	0.308302	0.276873	0.33539
39	0.392345	0.380195	0.282081	0.265827	0.330112
40	0.393697	0.393685	0.271198	0.281631	0.335053
41	0.392113	0.385742	0.27065	0.293045	0.335388
42	0.360083	0.365766	0.259395	0.284306	0.317388
43	0.348342	0.363999	0.258075	0.284804	0.313805
44	0.342948	0.365495	0.259587	0.279995	0.312006
45	0.349278	0.369932	0.273778	0.295952	0.322235
46	0.343059	0.393979	0.28095	0.304267	0.330564
47	0.345365	0.399928	0.278323	0.300519	0.331034
48	0.341479	0.405048	0.272137	0.285751	0.326104
49	0.337178	0.408578	0.282733	0.277067	0.326389
50	0.328765	0.41231	0.280813	0.28273	0.326155
51	0.331884	0.40844	0.286157	0.289186	0.328917
52	0.324692	0.402919	0.289938	0.290801	0.327087
53	0.326676	0.395162	0.295922	0.288492	0.326563
54	0.327444	0.404718	0.308281	0.290653	0.332774
55	0.333568	0.401333	0.315002	0.282367	0.333067
56	0.33299	0.390897	0.302299	0.294704	0.330223
57	0.321388	0.380742	0.296541	0.281048	0.31993
58	0.320119	0.37267	0.288476	0.264047	0.311328
59	0.319864	0.363699	0.288499	0.258964	0.307756
60	0.311209	0.353703	0.274607	0.267041	0.30164
61	0.296764	0.363393	0.282957	0.278446	0.30539
62	0.282638	0.3727	0.290774	0.282287	0.3071
63	0.290072	0.389619	0.306453	0.286427	0.318143
64	0.320507	0.400024	0.312056	0.303689	0.334069
65	0.341748	0.40898	0.299822	0.308363	0.339728
66	0.339728	0.396233	0.290152	0.296622	0.330684
67	0.327684	0.39117	0.288726	0.292848	0.325107
68	0.333439	0.3856	0.297379	0.298152	0.328643
69	0.343708	0.391833	0.302278	0.312496	0.337579
70	0.357682	0.400852	0.310124	0.313398	0.345514
71	0.359578	0.40045	0.30338	0.306249	0.342415
72	0.351379	0.412828	0.283403	0.308133	0.338936
73	0.332132	0.410634	0.273532	0.292686	0.327246
74	0.32779	0.414317	0.281565	0.292495	0.329042
75	0.326746	0.417464	0.280081	0.300717	0.331252
76	0.325295	0.413654	0.281288	0.29899	0.329807
77	0.324215	0.415482	0.286878	0.292881	0.329864
78	0.33775	0.43189	0.293866	0.294601	0.339527
79	0.35214	0.429037	0.319544	0.310678	0.352849
80	0.356543	0.423288	0.330442	0.320767	0.35776
81	0.359394	0.407684	0.321344	0.317123	0.351386
82	0.356368	0.38689	0.316464	0.297308	0.339257
83	0.356651	0.376741	0.30795	0.289931	0.332818
84	0.348767	0.36998	0.31356	0.285496	0.329451
85	0.353979	0.374519	0.318189	0.291568	0.334564
86	0.360064	0.37694	0.308456	0.29784	0.335825
87	0.359561	0.393092	0.317392	0.30865	0.344674
88	0.356903	0.41064	0.324511	0.320366	0.353105
89	0.349204	0.410712	0.31495	0.323367	0.349559
90	0.328052	0.384967	0.298219	0.306788	0.329506
91	0.320663	0.375267	0.294827	0.307019	0.324444
92	0.329483	0.373708	0.29242	0.315933	0.327886
93	0.351152	0.385899	0.306796	0.332521	0.344092
94	0.355614	0.388065	0.307383	0.348719	0.349945
95	0.346068	0.384906	0.305442	0.352531	0.347237
96	0.33543	0.376396	0.299655	0.363886	0.343842
97	0.323607	0.362643	0.264404	0.338166	0.322205
98	0.315466	0.353667	0.264076	0.340211	0.318355
99	0.323146	0.35789	0.265634	0.329995	0.319166
100	0.336413	0.357956	0.269384	0.307918	0.317918
101	0.34136	0.35676	0.276177	0.303293	0.319398
102	0.358342	0.371333	0.287135	0.304585	0.330349
103	0.377508	0.369235	0.303608	0.315039	0.341347
104	0.381496	0.378753	0.302057	0.306024	0.342082
105	0.365862	0.365915	0.294142	0.300349	0.331567
106	0.35139	0.343126	0.296604	0.28943	0.320137
107	0.353664	0.339792	0.296581	0.284245	0.31857
108	0.36132	0.328451	0.300239	0.286946	0.319239
109	0.358337	0.329157	0.312224	0.283409	0.320782
110	0.367817	0.333841	0.317265	0.293095	0.328005
111	0.369347	0.345432	0.319549	0.295113	0.33236
112	0.369556	0.359767	0.317114	0.304656	0.337773
113	0.353053	0.36864	0.314567	0.321219	0.33937
114	0.338651	0.355956	0.302584	0.30201	0.3248
115	0.336321	0.35203	0.303038	0.298427	0.322454
116	0.345419	0.356721	0.308982	0.300681	0.327951
117	0.354905	0.365766	0.321353	0.309316	0.337835
118	0.360266	0.37404	0.330951	0.333563	0.349705
119	0.36807	0.375964	0.324615	0.338362	0.351753
120	0.371974	0.370973	0.323812	0.340121	0.35172
121	0.371876	0.360892	0.3295	0.312832	0.343775
122	0.364925	0.364508	0.329722	0.290567	0.33743
123	0.362275	0.361932	0.322105	0.287815	0.333532
124	0.365704	0.354816	0.323825	0.287108	0.332863
125	0.367771	0.349482	0.322534	0.30072	0.335127
126	0.374429	0.356487	0.303361	0.3089	0.335794
127	0.389864	0.35682	0.305738	0.306572	0.339749
128	0.378909	0.365253	0.30325	0.304401	0.337953
129	0.365963	0.361292	0.292286	0.294579	0.32853
130	0.355973	0.338426	0.307306	0.279583	0.320322
131	0.348137	0.319442	0.313215	0.267065	0.311965
132	0.340201	0.308077	0.313153	0.280593	0.310506
133	0.330672	0.304598	0.310033	0.282509	0.306953
134	0.320904	0.305914	0.311011	0.279867	0.304424
135	0.324983	0.329519	0.323182	0.280016	0.314425
136	0.337813	0.358853	0.328147	0.314006	0.334705
137	0.350302	0.37493	0.319681	0.325659	0.342643
138	0.327502	0.35298	0.30278	0.321001	0.326066
139	0.314498	0.343109	0.290458	0.314598	0.315666
140	0.31584	0.343017	0.297707	0.30451	0.315269
141	0.318683	0.347498	0.287729	0.313671	0.316895
142	0.341781	0.368385	0.294791	0.324569	0.332382
143	0.346977	0.380655	0.301103	0.327524	0.339065
144	0.344387	0.38541	0.303761	0.321269	0.338707
145	0.334317	0.387194	0.316847	0.348169	0.346632
146	0.326079	0.381772	0.313802	0.349002	0.342664
147	0.330029	0.389444	0.313283	0.345101	0.344464
148	0.333808	0.385958	0.318921	0.353342	0.348007
149	0.332019	0.38316	0.316233	0.35454	0.346488
150	0.333448	0.385321	0.301173	0.358943	0.344721
151	0.343994	0.377991	0.301354	0.360894	0.346058
152	0.344046	0.386587	0.299695	0.359896	0.347556
153	0.327504	0.367559	0.292971	0.335226	0.330815
154	0.311375	0.340416	0.292133	0.321774	0.316424
155	0.305719	0.324212	0.312073	0.311442	0.313361
156	0.301921	0.308262	0.308475	0.306375	0.306259
157	0.319793	0.316874	0.316767	0.313023	0.316614
158	0.330564	0.314333	0.319773	0.310923	0.318898
159	0.34144	0.344692	0.324649	0.319312	0.332524
160	0.345726	0.369796	0.328949	0.339689	0.34604
161	0.345818	0.377188	0.319835	0.33878	0.345405
162	0.336069	0.368066	0.296768	0.329161	0.332516
163	0.334426	0.35664	0.284497	0.332208	0.326943
164	0.339916	0.351937	0.281946	0.335623	0.327355
165	0.35698	0.362133	0.281146	0.342667	0.335731
166	0.373133	0.380722	0.290671	0.359109	0.350909
167	0.372132	0.387805	0.279662	0.356728	0.349082
168	0.361141	0.388972	0.276793	0.34565	0.343139
169	0.342158	0.388264	0.286966	0.363272	0.345165
170	0.336921	0.390927	0.291261	0.368005	0.346779
171	0.33211	0.390575	0.302303	0.379277	0.351066
172	0.333233	0.381577	0.303158	0.381904	0.349968
173	0.334403	0.375666	0.304835	0.382223	0.349282
174	0.354826	0.381894	0.302539	0.380382	0.35491
175	0.364986	0.381682	0.316272	0.363446	0.356597
176	0.360456	0.392353	0.334951	0.36102	0.362195
177	0.342206	0.389985	0.330638	0.343961	0.351698
178	0.335205	0.381886	0.315307	0.331436	0.340958
179	0.323395	0.369262	0.309916	0.335383	0.334489
180	0.331798	0.355849	0.308063	0.329315	0.331256
181	0.338113	0.364157	0.322802	0.334479	0.339887
182	0.349633	0.356454	0.325023	0.33188	0.340748
183	0.350394	0.372445	0.325023	0.333139	0.34525
184	0.351448	0.393292	0.323516	0.335551	0.350952
185	0.354369	0.406357	0.316639	0.334472	0.35296
186	0.344226	0.401399	0.303554	0.318899	0.34202
187	0.347523	0.389402	0.307538	0.321633	0.341524
188	0.359345	0.381417	0.314101	0.331138	0.3465
189	0.365618	0.383544	0.321771	0.345622	0.354139
190	0.367508	0.401287	0.328651	0.347159	0.361151
191	0.351427	0.409083	0.317873	0.34414	0.355631
192	0.342362	0.409629	0.329647	0.327173	0.352203
193	0.333287	0.404762	0.296717	0.29928	0.333511
194	0.327319	0.411239	0.294815	0.287299	0.330168
195	0.330831	0.407488	0.302102	0.290383	0.332701
196	0.337105	0.397342	0.306142	0.310303	0.337723
197	0.335695	0.388554	0.305615	0.320689	0.337638
198	0.339686	0.394137	0.310646	0.336722	0.345298
199	0.352161	0.393631	0.323027	0.348462	0.35432
200	0.34631	0.386027	0.335	0.351095	0.354608
201	0.330843	0.366218	0.326834	0.340624	0.341129
202	0.318267	0.351556	0.314307	0.329953	0.328521
203	0.302743	0.337206	0.320217	0.330066	0.322558
204	0.301151	0.334812	0.317844	0.324928	0.319684
205	0.308832	0.338753	0.329516	0.330661	0.326941
206	0.310944	0.344825	0.32757	0.329971	0.328327
207	0.313227	0.349898	0.33672	0.3319	0.332936
208	0.324117	0.358844	0.326064	0.335544	0.336142
209	0.334344	0.361139	0.3266	0.337107	0.339798
210	0.323933	0.355605	0.321899	0.335305	0.334186
211	0.32545	0.353609	0.321222	0.339437	0.334929
212	0.319062	0.353372	0.330053	0.347539	0.337506
213	0.331164	0.367125	0.334427	0.354625	0.346835
214	0.326916	0.388779	0.343237	0.343141	0.350518
215	0.332346	0.398127	0.337225	0.335491	0.350797
216	0.342298	0.390178	0.320268	0.329341	0.345521
217	0.33431	0.381586	0.301586	0.310842	0.332081
218	0.321297	0.379205	0.304151	0.28767	0.323081
219	0.313624	0.376354	0.304977	0.281177	0.319033
220	0.312176	0.372299	0.310797	0.285126	0.3201
221	0.306452	0.378531	0.307021	0.286218	0.319556
222	0.308615	0.393358	0.305867	0.296694	0.326134
223	0.314038	0.396216	0.335136	0.321363	0.341688
224	0.311341	0.384523	0.346092	0.349929	0.347971
225	0.305633	0.365154	0.331427	0.33028	0.333123
226	0.300931	0.360259	0.322953	0.314311	0.324614
227	0.280571	0.360713	0.314388	0.3124	0.317018
228	0.269103	0.361838	0.311379	0.306218	0.312135
229	0.274391	0.37313	0.31682	0.314173	0.319629
230	0.273606	0.378143	0.314253	0.320368	0.321593
231	0.28561	0.371986	0.326313	0.331728	0.328909
232	0.306588	0.374402	0.327856	0.345974	0.338705
233	0.32666	0.371638	0.330232	0.351356	0.344972
234	0.306672	0.360752	0.324856	0.341394	0.333419
235	0.305897	0.363348	0.327052	0.346308	0.335651
236	0.304013	0.369321	0.335616	0.359017	0.341992
237	0.308767	0.372047	0.346512	0.372277	0.349901
238	0.317636	0.386204	0.364649	0.384769	0.363314
239	0.309719	0.392686	0.360052	0.370919	0.358344
240	0.305885	0.38325	0.347032	0.366006	0.350543
241	0.295304	0.370926	0.312985	0.34935	0.332141
242	0.278637	0.363849	0.312074	0.344989	0.324887
243	0.291264	0.360633	0.319343	0.338123	0.327341
244	0.293299	0.348367	0.320327	0.335249	0.324311
245	0.286627	0.350979	0.321764	0.337228	0.32415
246	0.296887	0.357675	0.323434	0.343484	0.33037
247	0.326759	0.37036	0.344826	0.361908	0.350963
248	0.329262	0.377408	0.342478	0.376044	0.356298
249	0.325401	0.361466	0.329633	0.352015	0.342129
250	0.312889	0.347447	0.323714	0.336154	0.330051
251	0.305392	0.340974	0.329222	0.336887	0.328119
252	0.310237	0.345687	0.327353	0.33822	0.330375
253	0.312962	0.358828	0.335282	0.347657	0.338682
254	0.315143	0.368254	0.340684	0.353608	0.344423
255	0.319984	0.369198	0.34015	0.352952	0.345571
256	0.326452	0.376333	0.34079	0.366682	0.352564
257	0.330897	0.374429	0.337427	0.365159	0.351978
258	0.334534	0.361263	0.327018	0.349954	0.343192
259	0.331124	0.363882	0.323614	0.352061	0.34267
260	0.328968	0.375684	0.331385	0.355246	0.34782
261	0.337938	0.386336	0.347956	0.370331	0.360641
262	0.334077	0.390093	0.351908	0.37216	0.362059
263	0.33239	0.385926	0.350824	0.362627	0.357942
264	0.323244	0.375639	0.340926	0.362847	0.350664
265	0.309065	0.337244	0.360946	0.333735	0.335248
266	0.299124	0.328545	0.359345	0.324047	0.327765
267	0.301868	0.330732	0.355968	0.313391	0.32549
268	0.305981	0.330847	0.337801	0.306838	0.320367
269	0.305602	0.32653	0.331008	0.309162	0.318075
270	0.316447	0.331253	0.337577	0.311534	0.324203
271	0.317804	0.348115	0.352889	0.318274	0.334271
272	0.329109	0.353922	0.368282	0.312264	0.340894
273	0.311869	0.338707	0.350918	0.297383	0.324719
274	0.293548	0.326389	0.346787	0.284776	0.312875
275	0.271857	0.327947	0.339689	0.275594	0.303772
276	0.271251	0.335187	0.34319	0.279941	0.307392
277	0.267544	0.346836	0.346165	0.282158	0.310676
278	0.271035	0.35229	0.347256	0.285016	0.313899
279	0.279346	0.353275	0.354226	0.268891	0.313934
280	0.295134	0.357164	0.357733	0.295373	0.326351
281	0.310862	0.354209	0.350446	0.316357	0.332968
282	0.313922	0.347174	0.344482	0.307239	0.328204
283	0.318282	0.344477	0.34386	0.305224	0.327961
284	0.328705	0.355042	0.348885	0.310774	0.335851
285	0.339918	0.36778	0.352803	0.323375	0.345969
286	0.341646	0.366131	0.361406	0.334851	0.351009
287	0.334557	0.357739	0.369483	0.334215	0.348998
288	0.324941	0.341416	0.36652	0.33312	0.341499
289	0.314084	0.328101	0.352961	0.31483	0.327494
290	0.301161	0.315255	0.33728	0.302051	0.313937
291	0.298528	0.313911	0.331133	0.293525	0.309274
292	0.299823	0.312772	0.333237	0.289647	0.30887
293	0.301783	0.315174	0.326566	0.280389	0.305978
294	0.321164	0.318473	0.329041	0.280384	0.312265
295	0.326061	0.318812	0.337168	0.307589	0.322408
296	0.330373	0.329669	0.33676	0.309568	0.326593
297	0.318221	0.317738	0.324375	0.292418	0.313188
298	0.302566	0.30854	0.319477	0.280453	0.302759
299	0.284909	0.306682	0.315103	0.266544	0.293309
300	0.28884	0.310066	0.310284	0.264209	0.29335
301	0.289051	0.315776	0.299423	0.263818	0.292017
302	0.293227	0.317722	0.294636	0.264	0.292396
303	0.309688	0.322028	0.303326	0.291371	0.306603
304	0.33034	0.320364	0.324996	0.322238	0.324485
305	0.349218	0.318282	0.336524	0.340672	0.336174
306	0.345686	0.313551	0.319868	0.332854	0.32799
307	0.349389	0.318629	0.32255	0.321782	0.328088
308	0.354294	0.324778	0.321955	0.319762	0.330197
309	0.375839	0.322277	0.327796	0.32321	0.33728
310	0.385707	0.320686	0.332248	0.321957	0.34015
311	0.38477	0.309871	0.336824	0.326768	0.339558
312	0.390658	0.301245	0.346013	0.311746	0.337415
313	0.391421	0.325676	0.350324	0.285549	0.338243
314	0.390152	0.335713	0.355225	0.264897	0.336497
315	0.39257	0.330501	0.350936	0.256204	0.332553
316	0.390819	0.331022	0.352623	0.263017	0.33437
317	0.387622	0.327481	0.355657	0.269395	0.335039
318	0.390871	0.327483	0.353521	0.286059	0.339484
319	0.387571	0.339243	0.346252	0.313831	0.346724
320	0.366198	0.355302	0.350264	0.33117	0.350733
321	0.350986	0.356774	0.341722	0.320216	0.342425
322	0.345638	0.340607	0.342057	0.314517	0.335705
323	0.343656	0.323633	0.341842	0.307137	0.329067
324	0.34389	0.313078	0.34148	0.308184	0.326658
325	0.349485	0.317691	0.346416	0.314609	0.33205
326	0.349768	0.317761	0.352133	0.312253	0.332979
327	0.350519	0.328912	0.361368	0.313195	0.338498
328	0.353959	0.365968	0.362274	0.314884	0.349271
329	0.347887	0.399721	0.361174	0.314006	0.355697
330	0.340327	0.40099	0.345037	0.315531	0.350471
331	0.344402	0.392231	0.332254	0.309972	0.344715
332	0.347624	0.396128	0.328374	0.313739	0.346466
333	0.356741	0.416884	0.33341	0.323662	0.357674
334	0.352165	0.426337	0.341827	0.342055	0.365596
335	0.345737	0.434683	0.348077	0.333262	0.36544
336	0.339377	0.433	0.344868	0.330135	0.361845
337	0.341139	0.438291	0.355671	0.321992	0.364273
338	0.335283	0.44294	0.362333	0.310555	0.362778
339	0.330679	0.44395	0.365963	0.290257	0.357712
340	0.325984	0.433013	0.367622	0.295531	0.355537
341	0.323273	0.416305	0.369636	0.289186	0.3496
342	0.334642	0.41183	0.368658	0.308854	0.355996
343	0.350541	0.403914	0.366302	0.334439	0.363799
344	0.352216	0.412126	0.372381	0.34751	0.371058
345	0.346661	0.406136	0.335464	0.335853	0.356029
346	0.335584	0.399759	0.338617	0.320227	0.348547
347	0.327031	0.384364	0.338444	0.306085	0.338981
348	0.315583	0.376856	0.339276	0.292122	0.330959
349	0.313479	0.37769	0.340935	0.290484	0.330647
350	0.318314	0.379755	0.347166	0.290308	0.333886
351	0.336427	0.391357	0.349876	0.309579	0.34681
352	0.355252	0.404779	0.352867	0.330265	0.360791
353	0.36497	0.408413	0.350733	0.345129	0.367311
354	0.3536	0.402629	0.34289	0.33348	0.35815
355	0.357308	0.395323	0.347139	0.334414	0.358546
356	0.366561	0.386304	0.353304	0.341681	0.361962
357	0.379331	0.394459	0.360108	0.35674	0.372659
358	0.38285	0.414552	0.364181	0.371223	0.383201
359	0.377476	0.42068	0.354242	0.371792	0.381047
360	0.38602	0.422328	0.342652	0.373159	0.38104
361	0.377298	0.411757	0.319534	0.36998	0.369642
362	0.377571	0.413243	0.313961	0.359004	0.365945
363	0.371903	0.413369	0.31106	0.353727	0.362515
364	0.361594	0.407574	0.310449	0.344922	0.356135
365	0.356777	0.39895	0.304276	0.339183	0.349796
366	0.359717	0.394194	0.308802	0.346908	0.352405
367	0.361451	0.407969	0.321976	0.358086	0.362371
368	0.347699	0.40733	0.325398	0.362566	0.360748
369	0.334129	0.380471	0.300238	0.336046	0.337721
370	0.316154	0.37031	0.286003	0.32358	0.324012
371	0.296774	0.359309	0.279773	0.31851	0.313591
372	0.287625	0.361107	0.281417	0.31584	0.311497
373	0.279171	0.375239	0.283203	0.318741	0.314089
374	0.273301	0.37693	0.284639	0.325433	0.315076
375	0.27863	0.371865	0.281867	0.331353	0.315929
376	0.303578	0.377862	0.288486	0.352566	0.330623
377	0.324834	0.367771	0.296048	0.363603	0.338064
378	0.322077	0.361554	0.295068	0.361256	0.334989
379	0.315202	0.360469	0.298097	0.356836	0.332651
380	0.314751	0.365722	0.310856	0.358634	0.337491
381	0.332041	0.37698	0.31049	0.361321	0.345208
382	0.333242	0.382669	0.305076	0.372536	0.348381
383	0.335134	0.382815	0.298595	0.370917	0.346865
384	0.338575	0.386882	0.278791	0.358998	0.340812
385	0.331289	0.37425	0.261814	0.349227	0.329145
386	0.314648	0.383978	0.270429	0.339469	0.327131
387	0.312745	0.388187	0.280286	0.334118	0.328834
388	0.305166	0.38373	0.287016	0.333573	0.327371
389	0.308147	0.383426	0.288791	0.341467	0.330458
390	0.313366	0.390695	0.284319	0.352185	0.335141
391	0.311237	0.397996	0.307107	0.365209	0.345387
392	0.307105	0.394861	0.311614	0.368238	0.345454
393	0.288851	0.380282	0.301465	0.34589	0.329122
394	0.274064	0.366985	0.291473	0.337657	0.317545
395	0.259101	0.361198	0.279712	0.33981	0.309955
396	0.2508	0.358051	0.276584	0.338955	0.306098
397	0.25726	0.366058	0.28826	0.339588	0.312791
398	0.253002	0.372027	0.290172	0.34581	0.315253
399	0.25426	0.366872	0.291172	0.352818	0.31628
400	0.29462	0.373029	0.299518	0.363819	0.332746
401	0.319367	0.372305	0.303377	0.364142	0.339798
402	0.318694	0.364898	0.289182	0.35319	0.331491
403	0.320112	0.367536	0.293864	0.354343	0.333964
404	0.313551	0.372947	0.295488	0.357028	0.334754
405	0.317607	0.391219	0.314157	0.366797	0.347445
406	0.326982	0.394626	0.314738	0.372619	0.352241
407	0.333544	0.390673	0.303706	0.367831	0.348939
408	0.34033	0.388159	0.300444	0.36894	0.349468
409	0.357341	0.360512	0.295138	0.349656	0.340662
410	0.360735	0.367216	0.295036	0.336169	0.339789
411	0.349388	0.376316	0.298559	0.328483	0.338186
412	0.340108	0.372805	0.304923	0.321646	0.33487
413	0.336709	0.374789	0.305171	0.324255	0.335231
414	0.35345	0.382915	0.32042	0.345929	0.350678
415	0.366549	0.382126	0.336235	0.365017	0.362482
416	0.358725	0.383185	0.331022	0.365039	0.359493
417	0.342122	0.377535	0.30119	0.3356	0.339112
418	0.322264	0.373528	0.294325	0.325928	0.329011
419	0.311531	0.363094	0.293907	0.321491	0.322506
420	0.312092	0.361145	0.298665	0.318929	0.322708
421	0.320885	0.370683	0.309058	0.329919	0.332636
422	0.328606	0.373182	0.307749	0.337389	0.336731
423	0.340123	0.373287	0.306949	0.340669	0.340257
424	0.359756	0.378423	0.316124	0.352539	0.351711
425	0.364524	0.384185	0.316639	0.358299	0.355912
426	0.361515	0.381624	0.306065	0.347424	0.349157
427	0.374931	0.383102	0.309949	0.349679	0.354415
428	0.373771	0.387774	0.309831	0.356896	0.357068
429	0.372374	0.398547	0.321426	0.371977	0.366081
430	0.377693	0.387833	0.321389	0.386646	0.36839
431	0.379279	0.380852	0.311014	0.385346	0.364123
432	0.392136	0.384505	0.291489	0.394003	0.365533
433	0.393354	0.370407	0.288348	0.375871	0.356995
434	0.411059	0.362391	0.284544	0.361157	0.354788
435	0.41361	0.364442	0.290891	0.352107	0.355263
436	0.413957	0.356227	0.294065	0.356271	0.35513
437	0.407888	0.361587	0.296227	0.359232	0.356233
438	0.399106	0.374323	0.293912	0.366611	0.358488
439	0.389009	0.374077	0.315728	0.37344	0.363064
440	0.386652	0.375871	0.317502	0.363652	0.360919
441	0.377086	0.358385	0.294332	0.344641	0.343611
442	0.363879	0.339704	0.291981	0.327523	0.330772
443	0.357829	0.328108	0.294134	0.326588	0.326665
444	0.359918	0.332844	0.298133	0.33862	0.332379
445	0.368188	0.345581	0.311626	0.346401	0.342949
446	0.371486	0.353371	0.309503	0.358426	0.348196
447	0.370822	0.344846	0.315078	0.359689	0.347609
448	0.378673	0.35944	0.320435	0.352737	0.352821
449	0.377861	0.3721	0.321317	0.360467	0.357936
450	0.36845	0.374627	0.301483	0.344653	0.347303
451	0.376734	0.379597	0.301278	0.339134	0.349186
452	0.378043	0.38713	0.31484	0.342986	0.355749
453	0.392338	0.401077	0.332375	0.357227	0.370754
454	0.396996	0.400549	0.335018	0.371	0.375891
455	0.391134	0.392043	0.329237	0.3913	0.375928
456	0.397233	0.390684	0.321916	0.406535	0.379092
457	0.385711	0.372422	0.307366	0.396491	0.365497
458	0.386611	0.376132	0.303366	0.381487	0.361899
459	0.395173	0.381966	0.307975	0.376344	0.365365
460	0.400045	0.363989	0.308167	0.364974	0.359294
461	0.399355	0.359577	0.303782	0.365833	0.357137
462	0.393273	0.37411	0.314067	0.360018	0.360367
463	0.394362	0.375982	0.326782	0.358495	0.363905
464	0.379784	0.376676	0.320602	0.35165	0.357178
465	0.370231	0.357804	0.304937	0.337253	0.342556
466	0.361962	0.347099	0.296737	0.334472	0.335067
467	0.350618	0.33841	0.292552	0.338768	0.330087
468	0.348964	0.335527	0.281614	0.333783	0.324972
469	0.363652	0.337001	0.287663	0.338996	0.331828
470	0.369402	0.338046	0.284089	0.337527	0.332266
471	0.368584	0.340487	0.28726	0.328144	0.331119
472	0.372081	0.361292	0.300113	0.34869	0.345544
473	0.377145	0.371444	0.313752	0.363829	0.356542
474	0.389047	0.363619	0.292436	0.359568	0.351167
475	0.396339	0.361793	0.285977	0.350032	0.348536
476	0.394447	0.367348	0.289464	0.34943	0.350172
477	0.399026	0.386524	0.304623	0.356172	0.361586
478	0.404868	0.386596	0.316225	0.370876	0.369641
479	0.403454	0.380259	0.314582	0.374055	0.368088
480	0.407253	0.361384	0.29954	0.382576	0.362688
481	0.406396	0.343695	0.273727	0.357102	0.34523
482	0.410388	0.341211	0.263862	0.351152	0.341653
483	0.40875	0.356123	0.253502	0.347312	0.341422
484	0.412781	0.360609	0.251646	0.350216	0.343813
485	0.416025	0.354716	0.249093	0.351793	0.342906
486	0.423106	0.358697	0.250631	0.365182	0.349404
487	0.423551	0.38337	0.261012	0.379114	0.361762
488	0.405817	0.393673	0.265176	0.384201	0.362217
489	0.392139	0.373533	0.254969	0.363479	0.34603
490	0.380837	0.353404	0.256358	0.355414	0.336503
491	0.375703	0.343138	0.249162	0.35904	0.331761
492	0.377098	0.349428	0.244137	0.361242	0.332976
493	0.384509	0.357868	0.244838	0.375499	0.340679
494	0.38616	0.359307	0.240741	0.37195	0.339539
495	0.389448	0.368674	0.245503	0.367808	0.342858
496	0.394736	0.392634	0.263784	0.367815	0.354742
497	0.394695	0.400118	0.276833	0.36669	0.359584
498	0.38726	0.379009	0.260994	0.357766	0.346257
499	0.392486	0.369696	0.251698	0.358828	0.343177
500	0.3875	0.371961	0.247962	0.367403	0.343706
501	0.394562	0.380297	0.247871	0.386896	0.352407
502	0.407514	0.400752	0.250628	0.401183	0.365019
503	0.407154	0.410315	0.260072	0.390319	0.366965
504	0.409754	0.406611	0.252323	0.39634	0.366257
505	0.400861	0.396173	0.25499	0.38041	0.358108
506	0.407342	0.397572	0.279291	0.366896	0.362775
507	0.40944	0.399102	0.275075	0.360936	0.361138
508	0.409583	0.393236	0.274187	0.362306	0.359828
509	0.410826	0.393542	0.277398	0.365725	0.361873
510	0.414762	0.394227	0.291044	0.36873	0.367191
511	0.413814	0.396114	0.319177	0.377054	0.37654
512	0.400895	0.39768	0.328968	0.382619	0.37754
513	0.377236	0.389252	0.308223	0.356516	0.357807
514	0.364614	0.367889	0.310218	0.347656	0.347594
515	0.363332	0.348785	0.30682	0.346455	0.341348
516	0.35921	0.341255	0.306754	0.340585	0.336951
517	0.364614	0.348372	0.32124	0.355838	0.347516
518	0.368603	0.358222	0.324018	0.357323	0.352042
519	0.377943	0.37141	0.329218	0.349761	0.357083
520	0.388414	0.38915	0.335557	0.351223	0.366086
521	0.396768	0.391523	0.329458	0.34799	0.366435
522	0.382606	0.371202	0.320695	0.343327	0.354457
523	0.384358	0.356486	0.318359	0.341285	0.350122
524	0.392817	0.359845	0.328318	0.349561	0.357635
525	0.406015	0.365529	0.345322	0.364928	0.370449
526	0.408762	0.38141	0.352054	0.365821	0.377011
527	0.404123	0.385317	0.347229	0.353502	0.372543
528	0.404668	0.406879	0.342717	0.345971	0.375059
529	0.386447	0.405151	0.321675	0.332589	0.361465
530	0.387074	0.416291	0.312416	0.337059	0.36321
531	0.393637	0.418476	0.316611	0.338368	0.366773
532	0.38742	0.418604	0.31923	0.346478	0.367933
533	0.3874	0.416288	0.319514	0.349155	0.368089
534	0.388425	0.414887	0.332724	0.354612	0.372662
535	0.388281	0.399906	0.347192	0.358202	0.373395
536	0.383439	0.387378	0.33982	0.365423	0.369015
537	0.360694	0.371259	0.329244	0.345435	0.351658
538	0.343771	0.361298	0.329453	0.334362	0.342221
539	0.334627	0.358639	0.338546	0.335253	0.341766
540	0.335838	0.35614	0.32876	0.33411	0.338712
541	0.338252	0.361868	0.329859	0.340876	0.342714
542	0.340568	0.373346	0.330693	0.349258	0.348466
543	0.349556	0.373429	0.329479	0.349263	0.350432
544	0.376556	0.37576	0.333273	0.350299	0.358972
545	0.383907	0.377812	0.33221	0.362915	0.364211
546	0.369622	0.375358	0.324253	0.356077	0.356327
547	0.369541	0.379984	0.324673	0.357699	0.357974
548	0.364339	0.387042	0.324722	0.367108	0.360803
549	0.376024	0.397796	0.343852	0.389922	0.376898
550	0.389715	0.409409	0.346801	0.391194	0.38428
551	0.402183	0.40278	0.342165	0.381873	0.38225
552	0.409621	0.400331	0.334674	0.389154	0.383445
553	0.395427	0.3811	0.325973	0.371059	0.36839
554	0.382882	0.388628	0.332321	0.364102	0.366983
555	0.367268	0.387856	0.339591	0.363855	0.364642
556	0.35147	0.374557	0.337186	0.360942	0.356039
557	0.341256	0.375687	0.334822	0.359348	0.352778
558	0.337911	0.38094	0.344651	0.366044	0.357387
559	0.343451	0.380228	0.342264	0.376008	0.360488
560	0.347333	0.392752	0.352937	0.368228	0.365312
561	0.333915	0.378719	0.338689	0.349919	0.35031
562	0.316872	0.367289	0.338721	0.341263	0.341036
563	0.300268	0.354162	0.334533	0.336106	0.331267
564	0.287009	0.354179	0.330678	0.337626	0.327373
565	0.298778	0.366632	0.335644	0.352436	0.338372
566	0.298731	0.375458	0.337867	0.349023	0.34027
567	0.314352	0.373404	0.330247	0.350529	0.342133
568	0.34641	0.372854	0.344288	0.357255	0.355202
569	0.378935	0.372738	0.350763	0.35697	0.364852
570	0.374327	0.372267	0.33713	0.357274	0.36025
571	0.370706	0.371089	0.334374	0.349253	0.356355
572	0.366705	0.377015	0.344332	0.352323	0.360094
573	0.371352	0.390317	0.370749	0.363016	0.373858
574	0.377686	0.402126	0.373773	0.350085	0.375918
575	0.394408	0.404269	0.372142	0.359321	0.382535
576	0.399967	0.397815	0.37726	0.357434	0.383119
577	0.391833	0.373189	0.363425	0.34499	0.368359
578	0.385686	0.3766	0.354072	0.330582	0.361735
579	0.383632	0.383628	0.356386	0.317493	0.360285
580	0.380729	0.366391	0.358436	0.309749	0.353826
581	0.386037	0.364892	0.35938	0.313767	0.356019
582	0.403548	0.373548	0.363626	0.320827	0.365387
583	0.407177	0.372858	0.36153	0.353347	0.373728
584	0.397792	0.381972	0.365626	0.353098	0.374622
585	0.371535	0.363884	0.348538	0.336411	0.355092
586	0.35307	0.344502	0.341535	0.321039	0.340037
587	0.347192	0.337317	0.340011	0.316348	0.335217
588	0.345163	0.332895	0.342408	0.311956	0.333105
589	0.351264	0.339701	0.343585	0.316377	0.337732
590	0.351007	0.34526	0.343105	0.308861	0.337058
591	0.35689	0.353938	0.350119	0.297764	0.339678
592	0.37182	0.372346	0.359298	0.305345	0.352202
593	0.382744	0.384556	0.358383	0.324228	0.362478
594	0.375682	0.382988	0.34657	0.32513	0.357593
595	0.377525	0.386278	0.348966	0.32297	0.358935
596	0.373637	0.394371	0.347813	0.32916	0.361245
597	0.385848	0.410372	0.356479	0.341208	0.373477
598	0.385145	0.414149	0.365532	0.329743	0.373642
599	0.395952	0.404852	0.363371	0.326605	0.372695
600	0.400338	0.397076	0.355144	0.32332	0.36897
601	0.400956	0.389836	0.337686	0.297212	0.356423
602	0.396905	0.404388	0.326812	0.276766	0.351218
603	0.397939	0.402308	0.325505	0.275843	0.350399
604	0.396774	0.393246	0.320814	0.280971	0.347951
605	0.396507	0.393105	0.321143	0.282962	0.348429
606	0.405877	0.404236	0.330051	0.29025	0.357604
607	0.407319	0.39762	0.340694	0.298881	0.361129
608	0.392478	0.395255	0.358035	0.307271	0.36326
609	0.367666	0.388261	0.348401	0.288053	0.348095
610	0.357071	0.368295	0.342665	0.271099	0.334782
611	0.348037	0.361928	0.3455	0.269543	0.331252
612	0.346464	0.364022	0.341472	0.2706	0.330639
613	0.349886	0.374914	0.350137	0.271261	0.33655
614	0.351815	0.386203	0.350877	0.264712	0.338402
615	0.359585	0.389636	0.347615	0.272218	0.342263
616	0.36879	0.398909	0.348508	0.293161	0.352342
617	0.378362	0.404066	0.348656	0.322887	0.363493
618	0.379652	0.397	0.347096	0.318314	0.360516
619	0.38229	0.398633	0.349376	0.302371	0.358168
620	0.390113	0.404167	0.354577	0.311033	0.364972
621	0.401603	0.419224	0.354663	0.321628	0.37428
622	0.4079	0.42831	0.367646	0.336099	0.384989
623	0.411321	0.424901	0.36659	0.338539	0.385338
624	0.417302	0.426106	0.362288	0.338061	0.385939
625	0.406102	0.395227	0.353443	0.329094	0.370967
626	0.403392	0.409128	0.350453	0.325339	0.372078
627	0.403213	0.413094	0.346364	0.324412	0.371771
628	0.405378	0.40658	0.343544	0.322824	0.369581
629	0.41192	0.400501	0.341128	0.320497	0.368511
630	0.420682	0.407608	0.347587	0.31816	0.373509
631	0.410957	0.400413	0.35315	0.320801	0.37133
632	0.39609	0.39872	0.348709	0.321442	0.36624
633	0.381528	0.371536	0.34258	0.30853	0.351043
634	0.366916	0.360331	0.335482	0.29491	0.33941
635	0.3595	0.364271	0.326931	0.284894	0.333899
636	0.35539	0.361135	0.320693	0.282406	0.329906
637	0.364673	0.366254	0.320505	0.274136	0.331392
638	0.366302	0.374646	0.314411	0.277895	0.333313
639	0.372118	0.382311	0.321174	0.277692	0.338324
640	0.384572	0.380256	0.334187	0.276492	0.343876
641	0.393463	0.395913	0.343382	0.295014	0.356943
642	0.393268	0.388282	0.333317	0.294697	0.352391
643	0.392945	0.38727	0.34185	0.283623	0.351422
644	0.400143	0.389833	0.346773	0.28847	0.356305
645	0.412445	0.401756	0.343512	0.297971	0.363921
646	0.418721	0.41809	0.34863	0.304006	0.372362
647	0.421996	0.416892	0.364768	0.301986	0.37641
648	0.421353	0.408698	0.361419	0.286447	0.369479
649	0.40625	0.388167	0.351501	0.279735	0.356413
650	0.401835	0.395776	0.344672	0.272902	0.353796
651	0.397344	0.399214	0.340039	0.28155	0.354537
652	0.397456	0.382837	0.334466	0.275185	0.347486
653	0.398869	0.38307	0.335663	0.279068	0.349168
654	0.412479	0.386246	0.342594	0.298082	0.35985
655	0.424592	0.393201	0.340401	0.313702	0.367974
656	0.396801	0.398446	0.336995	0.332768	0.366252
657	0.380913	0.381521	0.328037	0.3144	0.351218
658	0.368869	0.368914	0.306475	0.307671	0.337982
659	0.359435	0.355204	0.305896	0.292317	0.328213
660	0.358542	0.356357	0.302756	0.28067	0.324581
661	0.364749	0.360242	0.30314	0.283094	0.327806
662	0.371623	0.379472	0.298988	0.282544	0.333157
663	0.373748	0.380122	0.300835	0.286066	0.335193
664	0.380699	0.394732	0.316722	0.29612	0.347068
665	0.387484	0.407684	0.335224	0.306528	0.35923
666	0.388744	0.393535	0.330456	0.31011	0.355711
667	0.388921	0.377407	0.3199	0.31354	0.349942
668	0.394548	0.375325	0.318817	0.324329	0.353255
669	0.406211	0.389574	0.32677	0.338675	0.365307
670	0.410627	0.407422	0.339098	0.341382	0.374632
671	0.415852	0.424403	0.351812	0.347658	0.384931
672	0.416558	0.433373	0.356354	0.343353	0.38741
673	0.410316	0.423295	0.345705	0.323718	0.375758
674	0.400518	0.428706	0.344205	0.317058	0.372621
675	0.399113	0.425834	0.347505	0.320311	0.373191
676	0.397221	0.391937	0.346557	0.32377	0.364871
677	0.404249	0.374264	0.352293	0.331924	0.365683
678	0.419933	0.375018	0.361009	0.344007	0.374992
679	0.42541	0.374367	0.374818	0.36565	0.385061
680	0.399657	0.376786	0.360246	0.362832	0.37488
681	0.382166	0.392294	0.340719	0.338099	0.36332
682	0.366205	0.366147	0.340607	0.327549	0.350127
683	0.365922	0.348506	0.333246	0.316343	0.341004
684	0.355577	0.339093	0.336585	0.309144	0.3351
685	0.360505	0.34374	0.346481	0.321837	0.343141
686	0.360383	0.361077	0.34806	0.324493	0.348503
687	0.365617	0.354498	0.350499	0.325703	0.349079
688	0.382412	0.366992	0.346332	0.335468	0.357801
689	0.401307	0.397006	0.351959	0.348299	0.374642
690	0.399715	0.396645	0.345838	0.346816	0.372254
691	0.397878	0.377771	0.348575	0.34646	0.367671
692	0.406235	0.375731	0.352665	0.350143	0.371194
693	0.414985	0.387847	0.358391	0.360098	0.38033
694	0.425763	0.405093	0.369219	0.365901	0.391494
695	0.42347	0.418477	0.357404	0.358789	0.389535
696	0.42305	0.431021	0.358953	0.357483	0.392627
697	0.411958	0.393375	0.350684	0.351741	0.376939
698	0.400702	0.391774	0.344758	0.348603	0.371459
699	0.396971	0.38197	0.3459	0.350521	0.368841
700	0.395214	0.377259	0.348828	0.351032	0.368083
701	0.394494	0.381277	0.349281	0.350149	0.3688
702	0.388011	0.394937	0.35337	0.356987	0.373326
703	0.396107	0.400595	0.358326	0.374418	0.382362
704	0.382418	0.389821	0.356006	0.375367	0.375903
705	0.36302	0.368755	0.347363	0.34786	0.35675
706	0.349763	0.350044	0.339248	0.330879	0.342483
707	0.344902	0.349626	0.338287	0.32641	0.339806
708	0.340039	0.358487	0.333812	0.328676	0.340254
709	0.342737	0.373665	0.343338	0.330137	0.347469
710	0.343371	0.37386	0.345907	0.333783	0.34923
711	0.345691	0.378735	0.346122	0.334884	0.351358
712	0.362591	0.384251	0.352759	0.340042	0.359911
713	0.378571	0.388295	0.355728	0.349351	0.367986
714	0.374569	0.393666	0.347551	0.345188	0.365244
715	0.36591	0.383145	0.347804	0.343236	0.360024
716	0.363051	0.391348	0.353424	0.340882	0.362176
717	0.374096	0.39738	0.361853	0.346702	0.370008
718	0.366181	0.407679	0.369275	0.337526	0.370165
719	0.354228	0.409527	0.366898	0.330594	0.365312
720	0.349024	0.423636	0.361122	0.32829	0.365518
721	0.327881	0.407955	0.351304	0.308366	0.348877
722	0.309813	0.410426	0.346392	0.283928	0.33764
723	0.304083	0.397072	0.350978	0.276179	0.332078
724	0.302403	0.387063	0.353247	0.275369	0.329521
725	0.293447	0.386411	0.355469	0.278873	0.32855
726	0.292741	0.405581	0.361124	0.288346	0.336948
727	0.30025	0.409219	0.359373	0.315772	0.346154
728	0.294122	0.397804	0.350062	0.323977	0.341491
729	0.28446	0.376623	0.338869	0.305089	0.32626
730	0.279859	0.361372	0.335384	0.291318	0.316983
731	0.276158	0.352523	0.335657	0.2822	0.311635
732	0.273108	0.354236	0.3351	0.281809	0.311063
733	0.267281	0.366403	0.345155	0.294608	0.318362
734	0.260757	0.371814	0.342935	0.302164	0.319417
735	0.253381	0.372224	0.341447	0.304866	0.317979
736	0.268293	0.370871	0.344747	0.317486	0.325349
737	0.289437	0.376804	0.340609	0.325155	0.333001
738	0.298395	0.37385	0.329115	0.324333	0.331423
739	0.304289	0.379773	0.328174	0.325874	0.334527
740	0.303369	0.381154	0.334285	0.332064	0.337718
741	0.310096	0.395601	0.349051	0.339082	0.348458
742	0.317107	0.382023	0.358443	0.335968	0.348385
743	0.318374	0.382821	0.357386	0.327294	0.346469
744	0.312886	0.382464	0.34293	0.327278	0.34139
745	0.303164	0.351778	0.337734	0.306437	0.324778
746	0.292025	0.355313	0.331288	0.289135	0.31694
747	0.293472	0.334243	0.325687	0.279112	0.308128
748	0.298165	0.325429	0.324034	0.278852	0.30662
749	0.308135	0.33276	0.324301	0.281129	0.311581
750	0.321299	0.351462	0.334343	0.288028	0.323783
751	0.362252	0.375112	0.344145	0.313649	0.348789
752	0.364308	0.365795	0.336625	0.324989	0.347929
753	0.355409	0.348588	0.318659	0.307534	0.332548
754	0.352713	0.337416	0.314395	0.302674	0.326799
755	0.357729	0.336079	0.316308	0.297003	0.32678
756	0.362887	0.334645	0.312404	0.292852	0.325697
757	0.372787	0.348569	0.321702	0.303981	0.33676
758	0.376817	0.354308	0.321302	0.306462	0.339722
759	0.377228	0.345883	0.324415	0.306634	0.33854
760	0.383234	0.348193	0.32415	0.310186	0.341441
761	0.395181	0.361547	0.319893	0.315054	0.347919
762	0.392391	0.369064	0.316632	0.317579	0.348916
763	0.39022	0.3665	0.310362	0.31442	0.345376
764	0.392745	0.373002	0.310902	0.320257	0.349227
765	0.410287	0.383641	0.320286	0.321393	0.358902
766	0.413178	0.392386	0.318905	0.31147	0.358985
767	0.409734	0.387513	0.320629	0.298197	0.354018
768	0.403316	0.389792	0.310116	0.284101	0.346831
769	0.38718	0.364542	0.292548	0.258222	0.325623
770	0.382854	0.35733	0.297831	0.242509	0.320131
771	0.380201	0.350972	0.292029	0.236421	0.314906
772	0.374442	0.34199	0.296974	0.240866	0.313568
773	0.37527	0.342566	0.300582	0.246394	0.316203
774	0.392545	0.36034	0.315229	0.255582	0.330924
775	0.411714	0.371823	0.320856	0.272236	0.344157
776	0.388106	0.372959	0.312263	0.274425	0.336938
777	0.368789	0.352836	0.298191	0.267342	0.32179
778	0.354022	0.348285	0.288458	0.268138	0.314726
779	0.349892	0.348066	0.288048	0.263685	0.312423
780	0.348503	0.348612	0.282856	0.262754	0.310681
781	0.361268	0.354722	0.282958	0.264554	0.315875
782	0.35814	0.361089	0.285432	0.268453	0.318279
783	0.356112	0.357338	0.292464	0.266745	0.318165
784	0.365961	0.358235	0.297376	0.278261	0.324958
785	0.384358	0.358059	0.301919	0.28062	0.331239
786	0.383776	0.363936	0.296256	0.285275	0.332311
787	0.372109	0.357601	0.293375	0.2734	0.324121
788	0.371333	0.362692	0.29355	0.268885	0.324115
789	0.381907	0.37229	0.30175	0.274936	0.332721
790	0.379192	0.382503	0.300329	0.267749	0.332443
791	0.378503	0.37238	0.304346	0.265025	0.330063
792	0.366187	0.356923	0.291986	0.266446	0.320385
793	0.348068	0.341607	0.272286	0.253875	0.303959
794	0.343619	0.336407	0.272888	0.246977	0.299973
795	0.34214	0.324693	0.282115	0.248005	0.299238
796	0.33561	0.322008	0.279417	0.251215	0.297063
797	0.330763	0.323298	0.285567	0.25	0.297407
798	0.344476	0.335977	0.281862	0.247746	0.302515
799	0.374817	0.339449	0.275505	0.241115	0.307721
800	0.363817	0.334544	0.274013	0.247388	0.304941
801	0.358653	0.318899	0.25608	0.244454	0.294522
802	0.345776	0.315859	0.254925	0.22979	0.286587
803	0.335811	0.315858	0.249318	0.221621	0.280652
804	0.330183	0.31426	0.251352	0.210527	0.276581
805	0.33297	0.322043	0.262836	0.211784	0.282408
806	0.339093	0.323677	0.262464	0.212019	0.284313
807	0.337218	0.318611	0.259876	0.223598	0.284826
808	0.339313	0.331415	0.271144	0.237401	0.294818
809	0.350144	0.353709	0.281057	0.265251	0.31254
810	0.359885	0.353406	0.277822	0.283623	0.318684
811	0.352551	0.342277	0.269272	0.288089	0.313047
812	0.36077	0.346715	0.269364	0.293594	0.317611
813	0.367873	0.355135	0.272113	0.305684	0.325201
814	0.363809	0.346023	0.28463	0.32302	0.329371
815	0.352912	0.334497	0.293029	0.325712	0.326538
816	0.342916	0.32281	0.300925	0.32804	0.323672
817	0.320119	0.302526	0.310856	0.326892	0.315098
818	0.314296	0.296726	0.314653	0.322158	0.311958
819	0.307759	0.291474	0.32155	0.332323	0.313277
820	0.303022	0.284016	0.317289	0.330931	0.308814
821	0.30844	0.272603	0.311633	0.321328	0.303501
822	0.321239	0.281357	0.304375	0.315368	0.305585
823	0.358665	0.301833	0.299305	0.312857	0.318165
824	0.342516	0.304579	0.298284	0.311166	0.314136
825	0.314273	0.303557	0.288091	0.304747	0.302667
826	0.296173	0.293113	0.279991	0.29946	0.292185
827	0.282152	0.284757	0.274835	0.303256	0.28625
828	0.268825	0.282193	0.268555	0.301796	0.280342
829	0.260119	0.283925	0.276532	0.313546	0.28353
830	0.261124	0.29039	0.280383	0.306709	0.284651
831	0.278283	0.291609	0.287319	0.306061	0.290818
832	0.300155	0.293098	0.314663	0.309756	0.304418
833	0.335089	0.30558	0.32506	0.319223	0.321238
834	0.341747	0.324164	0.318278	0.319261	0.325862
835	0.337669	0.303773	0.30403	0.314997	0.315117
836	0.345034	0.305909	0.300044	0.315089	0.316519
837	0.357572	0.309475	0.304081	0.321881	0.323252
838	0.351514	0.302316	0.318927	0.319601	0.323089
839	0.344217	0.289068	0.334809	0.316298	0.321098
840	0.334167	0.281752	0.33953	0.315815	0.317816
841	0.323025	0.285553	0.344402	0.30075	0.313433
842	0.312654	0.267579	0.344561	0.290187	0.303745
843	0.311733	0.257641	0.346099	0.291878	0.301838
844	0.315626	0.257226	0.348803	0.288086	0.302435
845	0.322077	0.260055	0.343425	0.289546	0.303776
846	0.343993	0.273122	0.347116	0.298103	0.315583
847	0.365475	0.278477	0.354542	0.315718	0.328553
848	0.350161	0.289177	0.346423	0.317263	0.325756
849	0.331734	0.283275	0.329159	0.301249	0.311354
850	0.308031	0.285573	0.324084	0.290572	0.302065
851	0.29301	0.295274	0.324703	0.283666	0.299164
852	0.278478	0.296426	0.323353	0.274562	0.293205
853	0.271454	0.290072	0.330444	0.269304	0.290318
854	0.27467	0.27976	0.331395	0.265501	0.287831
855	0.287975	0.27015	0.336099	0.26756	0.290446
856	0.304733	0.274603	0.337226	0.284062	0.300156
857	0.327418	0.292249	0.34037	0.306194	0.316558
858	0.342198	0.30671	0.341296	0.308767	0.324743
859	0.343046	0.284923	0.33997	0.30868	0.319155
860	0.340777	0.290038	0.344753	0.314413	0.322495
861	0.347349	0.297863	0.351296	0.32674	0.330812
862	0.355689	0.304162	0.353537	0.3053	0.329672
863	0.36693	0.297899	0.355644	0.289127	0.3274
864	0.376975	0.297002	0.357562	0.272164	0.325926
865	0.376759	0.274614	0.346384	0.257704	0.313865
866	0.373087	0.28743	0.347917	0.244188	0.313155
867	0.372574	0.288315	0.351726	0.249568	0.315546
868	0.368362	0.279972	0.349631	0.259856	0.314455
869	0.367922	0.290062	0.349018	0.264633	0.317909
870	0.371078	0.304724	0.345543	0.273894	0.32381
871	0.378356	0.320427	0.347607	0.29781	0.33605
872	0.355789	0.330094	0.351849	0.306669	0.3361
873	0.321306	0.310712	0.337399	0.27985	0.312316
874	0.298776	0.299357	0.335767	0.264721	0.299655
875	0.288683	0.303062	0.33811	0.254379	0.296059
876	0.285261	0.297393	0.337579	0.251172	0.292851
877	0.286226	0.306861	0.355581	0.251958	0.300157
878	0.282448	0.318094	0.354623	0.254885	0.302512
879	0.296642	0.321109	0.348245	0.271604	0.3094
880	0.319795	0.332643	0.348843	0.280378	0.320415
881	0.348553	0.335422	0.342183	0.296241	0.3306
882	0.357839	0.342965	0.33932	0.301182	0.335327
883	0.348874	0.336184	0.334093	0.297869	0.329255
884	0.352176	0.34704	0.339027	0.304706	0.335737
885	0.355446	0.355211	0.349123	0.31795	0.344432
886	0.358673	0.370587	0.354581	0.313779	0.349405
887	0.36208	0.361567	0.347867	0.319619	0.347783
888	0.354917	0.36581	0.344889	0.308939	0.343639
889	0.341768	0.36082	0.336123	0.303221	0.335483
890	0.327857	0.354161	0.322503	0.289768	0.323572
891	0.322107	0.349521	0.329717	0.285966	0.321828
892	0.319816	0.348358	0.340379	0.287605	0.32404
893	0.313295	0.349442	0.337646	0.29266	0.323261
894	0.310004	0.348152	0.340763	0.305916	0.326209
895	0.316053	0.364435	0.342155	0.319327	0.335493
896	0.31389	0.371158	0.353059	0.332869	0.342744
897	0.298816	0.347347	0.341469	0.309433	0.324266
898	0.299688	0.328736	0.338081	0.297203	0.315927
899	0.308462	0.327657	0.330268	0.292678	0.314766
900	0.309789	0.327569	0.322483	0.288816	0.312164
901	0.311225	0.338515	0.326636	0.291549	0.316981
902	0.308843	0.337623	0.309028	0.299819	0.313828
903	0.314845	0.335763	0.309792	0.321388	0.320447
904	0.315098	0.347306	0.317994	0.335735	0.329033
905	0.321004	0.359055	0.324719	0.343441	0.337055
906	0.316865	0.36607	0.332666	0.337154	0.338189
907	0.31425	0.365281	0.335855	0.331642	0.336757
908	0.315224	0.37296	0.338598	0.339231	0.341503
909	0.314151	0.390688	0.352949	0.354419	0.353052
910	0.313573	0.39099	0.355765	0.355388	0.353929
911	0.316547	0.384151	0.3555	0.352439	0.352159
912	0.318627	0.383883	0.359916	0.351995	0.353605
913	0.305609	0.379787	0.353427	0.340521	0.344836
914	0.298228	0.368716	0.347098	0.323772	0.334453
915	0.300345	0.357336	0.357668	0.318572	0.33348
916	0.306565	0.34987	0.369714	0.318121	0.336068
917	0.316023	0.350938	0.369909	0.320547	0.339355
918	0.346038	0.362658	0.374115	0.326429	0.35231
919	0.364918	0.381124	0.384602	0.332269	0.365728
920	0.362209	0.375617	0.380353	0.337727	0.363976
921	0.352267	0.355873	0.362605	0.323429	0.348543
922	0.348118	0.338531	0.354627	0.314815	0.339023
923	0.345365	0.34159	0.345839	0.305053	0.334462
924	0.340155	0.34499	0.337455	0.296595	0.329799
925	0.344826	0.357551	0.342786	0.292206	0.334342
926	0.343762	0.368538	0.33608	0.293821	0.33555
927	0.344441	0.361157	0.32754	0.301977	0.333779
928	0.355457	0.368948	0.331549	0.315161	0.342779
929	0.357942	0.371993	0.349062	0.331995	0.352748
930	0.355821	0.369643	0.347104	0.333405	0.351493
931	0.348312	0.367472	0.340643	0.324358	0.345197
932	0.349355	0.377323	0.346966	0.33361	0.351813
933	0.349043	0.388467	0.363168	0.345291	0.361492
934	0.339856	0.402488	0.373066	0.352703	0.367028
935	0.34597	0.394706	0.371276	0.347668	0.364905
936	0.338231	0.391135	0.36395	0.349513	0.360707
937	0.319634	0.368104	0.350908	0.320045	0.339673
938	0.312527	0.359891	0.352769	0.31866	0.335962
939	0.314277	0.356221	0.351718	0.324317	0.336633
940	0.314599	0.346812	0.353174	0.317004	0.332897
941	0.320201	0.343752	0.358588	0.316555	0.334774
942	0.326195	0.349513	0.361514	0.321312	0.339633
943	0.358137	0.375861	0.367046	0.317329	0.354593
944	0.348958	0.375586	0.373065	0.293426	0.347759
945	0.328688	0.355016	0.357664	0.279551	0.33023
946	0.305846	0.343519	0.347889	0.269851	0.316776
947	0.309766	0.339309	0.340318	0.263081	0.313118
948	0.306931	0.342279	0.342683	0.245459	0.309338
949	0.314996	0.351408	0.341802	0.246568	0.313694
950	0.313261	0.360739	0.343631	0.246824	0.316114
951	0.312197	0.358541	0.348297	0.249945	0.317245
952	0.32346	0.35925	0.349879	0.276107	0.327174
953	0.338133	0.359326	0.351959	0.301253	0.337668
954	0.333519	0.3594	0.351797	0.30707	0.337947
955	0.32684	0.360155	0.347421	0.285038	0.329863
956	0.33092	0.36586	0.351792	0.292774	0.335336
957	0.331863	0.375147	0.36564	0.302042	0.343673
958	0.326966	0.379748	0.363446	0.316223	0.346596
959	0.322806	0.369926	0.367258	0.311136	0.342782
960	0.311937	0.373515	0.35822	0.31801	0.340421
961	0.290114	0.3695	0.34113	0.304182	0.326232
962	0.288328	0.365568	0.340416	0.294721	0.322258
963	0.29111	0.370876	0.338561	0.287842	0.322097
964	0.292521	0.365049	0.331491	0.273964	0.315756
965	0.290025	0.36298	0.320073	0.269629	0.310677
966	0.296241	0.379972	0.316453	0.270497	0.315791
967	0.331922	0.387304	0.296466	0.274543	0.322559
968	0.330305	0.381212	0.283163	0.275326	0.317502
969	0.313089	0.360432	0.279184	0.251429	0.301034
970	0.293401	0.351989	0.276388	0.23122	0.288249
971	0.282378	0.345987	0.276708	0.224102	0.282294
972	0.273574	0.347144	0.266907	0.222185	0.277453
973	0.270013	0.361165	0.268249	0.223598	0.280756
974	0.268316	0.371722	0.271166	0.218086	0.282322
975	0.267543	0.367147	0.254974	0.22218	0.277961
976	0.278457	0.36969	0.256121	0.233983	0.284563
977	0.297695	0.374499	0.28441	0.242209	0.299703
978	0.304603	0.372205	0.287721	0.258618	0.305786
979	0.304666	0.37136	0.264424	0.258177	0.299657
980	0.31316	0.376433	0.27056	0.257045	0.3043
981	0.314686	0.389615	0.283213	0.267749	0.313816
982	0.326537	0.411236	0.277409	0.279158	0.323585
983	0.345706	0.403336	0.289378	0.290441	0.332215
984	0.345643	0.402532	0.298336	0.285505	0.333004
985	0.329775	0.396411	0.285977	0.244411	0.314144
986	0.322516	0.403641	0.294643	0.242481	0.31582
987	0.325109	0.399853	0.294893	0.248031	0.316972
988	0.332608	0.367932	0.300888	0.255039	0.314117
989	0.336586	0.36343	0.31071	0.257836	0.31714
990	0.352271	0.370428	0.309487	0.258967	0.322788
991	0.366964	0.37373	0.30576	0.285559	0.333003
992	0.364001	0.361302	0.29961	0.298331	0.330811
993	0.337099	0.346293	0.291219	0.272351	0.311741
994	0.322292	0.335916	0.27579	0.256396	0.297598
995	0.306497	0.323226	0.267897	0.254204	0.287956
996	0.298907	0.320057	0.264607	0.25146	0.283758
997	0.296222	0.320176	0.270878	0.245768	0.283261
998	0.292306	0.326663	0.272325	0.251983	0.285819
999	0.299392	0.328028	0.273419	0.25493	0.288942
1000	0.306351	0.336793	0.286425	0.27145	0.300255
1001	0.326645	0.364346	0.311673	0.285903	0.322142
1002	0.339345	0.372536	0.322398	0.290135	0.331104
1003	0.344704	0.360283	0.305799	0.285697	0.324121
1004	0.351051	0.364602	0.303731	0.284416	0.32595
1005	0.358819	0.384013	0.31178	0.299852	0.338616
1006	0.365431	0.392709	0.322645	0.302432	0.345804
1007	0.379338	0.401882	0.33111	0.291936	0.351067
1008	0.383652	0.403002	0.35058	0.281845	0.35477
1009	0.377407	0.36975	0.370334	0.260674	0.344541
1010	0.372437	0.36982	0.368171	0.249981	0.340102
1011	0.368621	0.352448	0.376759	0.249213	0.33676
1012	0.359082	0.349383	0.360457	0.257766	0.331672
1013	0.353605	0.343004	0.355239	0.258248	0.327524
1014	0.360112	0.336831	0.370763	0.273728	0.335358
1015	0.358178	0.33634	0.366384	0.28065	0.335388
1016	0.3534	0.331729	0.35801	0.279664	0.330701
1017	0.33803	0.313913	0.326326	0.256615	0.308721
1018	0.326876	0.303824	0.319387	0.250864	0.300238
1019	0.324688	0.310722	0.321373	0.240419	0.299301
1020	0.324309	0.302868	0.320035	0.236284	0.295874
1021	0.33223	0.301692	0.327227	0.23494	0.299022
1022	0.334908	0.29935	0.326632	0.237133	0.299506
1023	0.333407	0.303231	0.320569	0.249363	0.301642
1024	0.33498	0.321869	0.322988	0.263296	0.310783
1025	0.335299	0.349717	0.326918	0.286353	0.324572
1026	0.332999	0.356164	0.323997	0.290023	0.325796
1027	0.326079	0.341208	0.321443	0.284261	0.318248
1028	0.326124	0.34034	0.326456	0.291093	0.321003
1029	0.320389	0.350334	0.339625	0.305664	0.329003
1030	0.323409	0.356591	0.344326	0.315014	0.334835
1031	0.320602	0.357482	0.333124	0.306691	0.329475
1032	0.315377	0.349042	0.333844	0.29424	0.323126
1033	0.290952	0.334245	0.316586	0.278724	0.305127
1034	0.281186	0.334261	0.331327	0.269068	0.303961
1035	0.270327	0.335586	0.339448	0.273297	0.304665
1036	0.269343	0.330232	0.34164	0.277845	0.304765
1037	0.269809	0.323869	0.347017	0.274785	0.30387
1038	0.273257	0.352618	0.352597	0.285143	0.315904
1039	0.277814	0.371862	0.340871	0.287027	0.319394
1040	0.284605	0.381566	0.345341	0.297373	0.327221
1041	0.277576	0.360101	0.327952	0.269091	0.30868
1042	0.268361	0.345381	0.325791	0.256632	0.299041
1043	0.245926	0.340531	0.326906	0.248532	0.290474
1044	0.224561	0.337192	0.32732	0.244381	0.283364
1045	0.213158	0.35048	0.325289	0.233595	0.280631
1046	0.22118	0.349738	0.315828	0.227958	0.278676
1047	0.229769	0.353867	0.31969	0.241646	0.286243
1048	0.240977	0.366456	0.318716	0.253622	0.294943
1049	0.268188	0.37232	0.316367	0.275451	0.308082
1050	0.278731	0.375212	0.321717	0.283376	0.314759
1051	0.275169	0.372168	0.319275	0.275895	0.310627
1052	0.285497	0.374322	0.323047	0.279432	0.315575
1053	0.296508	0.386837	0.33921	0.296081	0.329659
1054	0.291343	0.392601	0.349535	0.299059	0.333134
1055	0.288583	0.388323	0.352179	0.295038	0.331031
1056	0.281038	0.376895	0.351277	0.291103	0.325078
1057	0.274783	0.376334	0.33229	0.280531	0.315985
1058	0.269748	0.361898	0.32984	0.280248	0.310434
1059	0.276369	0.364475	0.337301	0.275503	0.313412
1060	0.282332	0.342423	0.340457	0.270174	0.308847
1061	0.294101	0.343629	0.341797	0.270001	0.312382
1062	0.29542	0.364859	0.350414	0.27607	0.321691
1063	0.297523	0.37713	0.35872	0.29417	0.331886
1064	0.2881	0.375909	0.352118	0.304722	0.330213
1065	0.283453	0.345689	0.33275	0.277309	0.3098
1066	0.265833	0.324016	0.325535	0.259777	0.29379
1067	0.250424	0.314177	0.326102	0.250407	0.285278
1068	0.242561	0.312937	0.316747	0.247558	0.279951
1069	0.255974	0.316679	0.317788	0.239594	0.282509
1070	0.252779	0.317405	0.325227	0.234974	0.282596
1071	0.25236	0.323058	0.332884	0.253236	0.290384
1072	0.260852	0.343816	0.340563	0.271184	0.304104
1073	0.271305	0.363828	0.338707	0.29587	0.317428
1074	0.279537	0.372733	0.334255	0.308618	0.323786
1075	0.274493	0.372206	0.322215	0.295004	0.315979
1076	0.27317	0.371271	0.32497	0.30379	0.3183
1077	0.282475	0.391533	0.332722	0.317435	0.331041
1078	0.287662	0.402029	0.343005	0.32029	0.338247
1079	0.292922	0.400753	0.337366	0.311187	0.335557
1080	0.287156	0.383962	0.328964	0.308595	0.327169
1081	0.282962	0.376383	0.314155	0.28973	0.315807
1082	0.276236	0.370503	0.315409	0.279494	0.31041
1083	0.279825	0.372978	0.320458	0.274641	0.311975
1084	0.273365	0.370379	0.328005	0.272621	0.311092
1085	0.280691	0.370776	0.321825	0.278683	0.312994
1086	0.289583	0.382522	0.320714	0.297362	0.322545
1087	0.314418	0.403874	0.317144	0.308034	0.335867
1088	0.312267	0.395185	0.310604	0.310186	0.33206
1089	0.31154	0.364412	0.299494	0.281696	0.314285
1090	0.30227	0.344057	0.300319	0.274851	0.305374
1091	0.291157	0.328482	0.304108	0.266607	0.297588
1092	0.282276	0.327896	0.303139	0.256671	0.292496
1093	0.293846	0.328066	0.301519	0.241026	0.291115
1094	0.29686	0.319992	0.296004	0.236248	0.287276
1095	0.297957	0.323632	0.293664	0.25726	0.293128
1096	0.310055	0.344257	0.303545	0.283087	0.310236
1097	0.323634	0.366656	0.302458	0.304897	0.324411
1098	0.334274	0.381812	0.310762	0.314071	0.33523
1099	0.339064	0.373836	0.306742	0.313042	0.333171
1100	0.344008	0.375717	0.305322	0.313988	0.334759
1101	0.346856	0.393027	0.316839	0.321728	0.344612
1102	0.346975	0.401421	0.322908	0.333184	0.351122
1103	0.366266	0.398196	0.322201	0.322724	0.352347
1104	0.368716	0.402597	0.317678	0.319635	0.352157
1105	0.350122	0.38478	0.312399	0.29292	0.335055
1106	0.344388	0.372033	0.317121	0.279621	0.328291
1107	0.343797	0.368296	0.312751	0.270657	0.323876
1108	0.34502	0.370262	0.312268	0.274901	0.325613
1109	0.340503	0.37117	0.309496	0.281135	0.325576
1110	0.345371	0.382801	0.320005	0.2909	0.334769
1111	0.361075	0.400087	0.339132	0.306262	0.351639
1112	0.351226	0.384552	0.335513	0.298206	0.342374
1113	0.34308	0.364111	0.319691	0.275509	0.325598
1114	0.326075	0.351498	0.320575	0.251408	0.312389
1115	0.328538	0.346509	0.328316	0.224715	0.307019
1116	0.323139	0.342342	0.330918	0.213918	0.302579
1117	0.320539	0.348746	0.330293	0.206791	0.301592
1118	0.327581	0.348322	0.330622	0.210944	0.304367
1119	0.33453	0.352088	0.339055	0.218457	0.311032
1120	0.340385	0.362649	0.346147	0.243505	0.323172
1121	0.352578	0.385585	0.354122	0.287353	0.34491
1122	0.355201	0.390679	0.350095	0.322212	0.354546
1123	0.367805	0.372687	0.339264	0.304895	0.346163
1124	0.368828	0.378777	0.347681	0.306701	0.350497
1125	0.375998	0.397401	0.361411	0.319166	0.363494
1126	0.365296	0.409095	0.367426	0.3276	0.367354
1127	0.375198	0.417981	0.363011	0.32634	0.370632
1128	0.383939	0.408806	0.37136	0.326399	0.372626
1129	0.38109	0.38614	0.351437	0.319014	0.35942
1130	0.382128	0.378171	0.349056	0.312278	0.355408
1131	0.373831	0.375168	0.349122	0.309936	0.352014
1132	0.353358	0.369846	0.348163	0.297286	0.342163
1133	0.352228	0.363915	0.341812	0.296988	0.338736
1134	0.361393	0.377963	0.346911	0.299465	0.346433
1135	0.380058	0.394387	0.355174	0.30537	0.358747
1136	0.377608	0.384656	0.357008	0.286957	0.351557
1137	0.355801	0.357462	0.338271	0.252006	0.325885
1138	0.343637	0.344627	0.329694	0.218841	0.3092
1139	0.339936	0.343202	0.325237	0.201428	0.302451
1140	0.34143	0.337012	0.321004	0.200557	0.300001
1141	0.34467	0.336155	0.32657	0.204469	0.302966
1142	0.346134	0.33687	0.326786	0.201216	0.302751
1143	0.349997	0.340886	0.332922	0.210864	0.308667
1144	0.354733	0.356291	0.344785	0.229089	0.321225
1145	0.377173	0.371504	0.354219	0.266193	0.342272
1146	0.376639	0.373875	0.350589	0.295183	0.349071
1147	0.374453	0.344876	0.335394	0.290601	0.336331
1148	0.381588	0.347765	0.335631	0.291183	0.339042
1149	0.382354	0.359853	0.340638	0.301446	0.346073
1150	0.382818	0.366498	0.341298	0.313836	0.351112
1151	0.38887	0.376404	0.338599	0.327094	0.357742
1152	0.396563	0.38308	0.341619	0.322806	0.361017
1153	0.382392	0.362779	0.33156	0.307062	0.345948
1154	0.379827	0.355124	0.329624	0.30139	0.341491
1155	0.373658	0.341629	0.322598	0.304155	0.33551
1156	0.366876	0.322551	0.321672	0.307665	0.329691
1157	0.368699	0.321658	0.312898	0.31056	0.328454
1158	0.369157	0.322432	0.308592	0.322691	0.330718
1159	0.370897	0.329072	0.30598	0.338077	0.336007
1160	0.378033	0.332029	0.300646	0.334667	0.336344
1161	0.367518	0.327904	0.301429	0.310494	0.326836
1162	0.352027	0.314462	0.304814	0.302579	0.318471
1163	0.342262	0.303944	0.306095	0.302272	0.313643
1164	0.335029	0.299924	0.302703	0.293131	0.307697
1165	0.3381	0.302006	0.31098	0.282412	0.308374
1166	0.336815	0.297648	0.312374	0.287929	0.308692
1167	0.335589	0.283655	0.313494	0.299792	0.308132
1168	0.33706	0.286552	0.321413	0.311507	0.314133
1169	0.350965	0.326856	0.330022	0.323116	0.33274
1170	0.356366	0.348586	0.333453	0.330735	0.342285
1171	0.362427	0.325206	0.322534	0.324887	0.333763
1172	0.367411	0.328568	0.314806	0.329916	0.335175
1173	0.369093	0.341158	0.321502	0.345539	0.344323
1174	0.359786	0.363761	0.325379	0.358828	0.351939
1175	0.374668	0.381928	0.340171	0.360395	0.364291
1176	0.367251	0.397717	0.339799	0.367083	0.367963
1177	0.345386	0.365149	0.349508	0.347457	0.351875
1178	0.340278	0.356158	0.349635	0.331467	0.344385
1179	0.33318	0.347464	0.348108	0.32222	0.337743
1180	0.326724	0.340755	0.351003	0.324918	0.33585
1181	0.331176	0.331565	0.346701	0.323559	0.33325
1182	0.336309	0.328015	0.361133	0.335967	0.340356
1183	0.345509	0.330639	0.3641	0.351419	0.347917
1184	0.335537	0.326723	0.368821	0.349374	0.345114
1185	0.303353	0.309026	0.350393	0.332901	0.323918
1186	0.286866	0.30089	0.345716	0.322758	0.314057
1187	0.271189	0.293969	0.350371	0.317367	0.308224
1188	0.273267	0.291036	0.351041	0.309869	0.306303
1189	0.272441	0.287348	0.36185	0.307194	0.307208
1190	0.274076	0.269503	0.366743	0.3016	0.30298
1191	0.285242	0.277615	0.365324	0.31396	0.310535
1192	0.299622	0.303897	0.366369	0.330269	0.325039
1193	0.327383	0.346678	0.36771	0.341001	0.345693
1194	0.342173	0.353111	0.362505	0.349015	0.351701
1195	0.337622	0.337409	0.349386	0.342171	0.341647
1196	0.338736	0.336717	0.355222	0.350346	0.345255
1197	0.355208	0.336476	0.37117	0.360437	0.355823
1198	0.354594	0.348758	0.373584	0.364242	0.360295
1199	0.353499	0.382127	0.370011	0.36394	0.367394
1200	0.349748	0.390441	0.370143	0.362011	0.368086
1201	0.334375	0.361552	0.358997	0.349078	0.351001
1202	0.323167	0.355141	0.359293	0.343291	0.345223
1203	0.317734	0.359939	0.359295	0.337202	0.343543
1204	0.3157	0.35689	0.362205	0.334514	0.342327
1205	0.310198	0.368381	0.359702	0.336455	0.343684
1206	0.307163	0.389225	0.36747	0.339221	0.35077
1207	0.308928	0.390213	0.362514	0.343618	0.351318
1208	0.30565	0.373588	0.374034	0.345953	0.349806
1209	0.281182	0.345049	0.357847	0.330809	0.328722
1210	0.260186	0.340181	0.354564	0.322139	0.319268
1211	0.239248	0.349261	0.358902	0.318297	0.316427
1212	0.232236	0.347125	0.363414	0.308896	0.312918
1213	0.226752	0.354107	0.365667	0.304051	0.312644
1214	0.219047	0.347761	0.367039	0.298282	0.308032
1215	0.236738	0.343929	0.361934	0.308827	0.312857
1216	0.253573	0.348713	0.361815	0.323193	0.321824
1217	0.280656	0.363278	0.359854	0.344283	0.337018
1218	0.298616	0.363785	0.358743	0.350297	0.34286
1219	0.29254	0.360857	0.350625	0.343793	0.336954
1220	0.296342	0.367202	0.349793	0.350117	0.340864
1221	0.314337	0.379153	0.355956	0.361865	0.352828
1222	0.327513	0.383125	0.371999	0.371094	0.363433
1223	0.343322	0.391905	0.366907	0.369113	0.367812
1224	0.337045	0.399435	0.357378	0.368122	0.365495
1225	0.314186	0.386805	0.351216	0.358109	0.352579
1226	0.298022	0.37968	0.348768	0.355273	0.345436
1227	0.289777	0.372384	0.351921	0.352908	0.341747
1228	0.286392	0.3672	0.348943	0.356501	0.339759
1229	0.281191	0.369814	0.347098	0.35723	0.338833
1230	0.281735	0.389848	0.348214	0.357108	0.344226
1231	0.282914	0.400181	0.348446	0.355245	0.346697
1232	0.268897	0.395038	0.365616	0.348664	0.344554
1233	0.242343	0.366784	0.342783	0.328169	0.32002
1234	0.229873	0.350675	0.335839	0.320961	0.309337
1235	0.224181	0.345924	0.338615	0.312168	0.305222
1236	0.212364	0.344005	0.333961	0.30357	0.298475
1237	0.21185	0.34282	0.329259	0.286074	0.292501
1238	0.217206	0.344639	0.334765	0.283694	0.295076
1239	0.223792	0.342291	0.347034	0.296954	0.302518
1240	0.240169	0.343015	0.352224	0.314675	0.312521
1241	0.27178	0.362638	0.352341	0.334016	0.330194
1242	0.297355	0.371758	0.357512	0.337846	0.341118
1243	0.299407	0.36801	0.353441	0.338588	0.339862
1244	0.302385	0.368526	0.35814	0.340602	0.342414
1245	0.298736	0.37336	0.360124	0.352262	0.34612
1246	0.312833	0.383652	0.376272	0.355554	0.357078
1247	0.322133	0.38413	0.371765	0.35304	0.357767
1248	0.309866	0.371759	0.371333	0.350331	0.350822
1249	0.32472	0.344148	0.353827	0.318109	0.335201
1250	0.3231	0.348449	0.357365	0.305829	0.333686
1251	0.324931	0.341518	0.357317	0.305138	0.332226
1252	0.322463	0.335035	0.355919	0.310993	0.331103
1253	0.332352	0.339322	0.353492	0.311554	0.33418
1254	0.356325	0.358142	0.349493	0.316945	0.345226
1255	0.366324	0.370473	0.347332	0.315307	0.349859
1256	0.347099	0.366662	0.35081	0.309143	0.343429
1257	0.330482	0.344315	0.335395	0.291078	0.325318
1258	0.319071	0.331075	0.332296	0.283529	0.316493
1259	0.314313	0.330139	0.332329	0.286102	0.315721
1260	0.312103	0.32508	0.335665	0.286726	0.314893
1261	0.313847	0.320889	0.334828	0.278802	0.312091
1262	0.326345	0.324124	0.335913	0.267215	0.313399
1263	0.331425	0.32832	0.343953	0.269536	0.318308
1264	0.340734	0.338326	0.343448	0.283723	0.326558
1265	0.345393	0.349552	0.341037	0.299305	0.333822
1266	0.358171	0.353412	0.338899	0.306189	0.339168
1267	0.36078	0.342946	0.333727	0.298869	0.33408
1268	0.352505	0.340911	0.33116	0.299553	0.331032
1269	0.356837	0.35258	0.343345	0.303561	0.339081
1270	0.358385	0.356289	0.356112	0.30092	0.342926
1271	0.372107	0.368083	0.351595	0.286233	0.344505
1272	0.378554	0.361445	0.34729	0.281299	0.342147
1273	0.353318	0.348566	0.334517	0.244854	0.320314
1274	0.335628	0.341424	0.331917	0.234057	0.310756
1275	0.327795	0.341052	0.327661	0.227243	0.305938
1276	0.330713	0.336641	0.332447	0.243995	0.310949
1277	0.334796	0.341616	0.332946	0.25068	0.31501
1278	0.340491	0.357955	0.332113	0.262226	0.323196
1279	0.344256	0.376129	0.337357	0.256897	0.32866
1280	0.342833	0.364224	0.340145	0.237585	0.321197
1281	0.322707	0.341266	0.336804	0.221197	0.305493
1282	0.31281	0.333442	0.325833	0.208817	0.295225
1283	0.31244	0.327493	0.328381	0.202096	0.292602
1284	0.311663	0.323563	0.327376	0.187457	0.287515
1285	0.298878	0.320482	0.334095	0.175361	0.282204
1286	0.297267	0.315212	0.335665	0.174961	0.280776
1287	0.296088	0.317569	0.32897	0.179717	0.280586
1288	0.303982	0.32882	0.322481	0.192411	0.286923
1289	0.31433	0.343658	0.320421	0.216535	0.298736
1290	0.319318	0.349446	0.318793	0.234814	0.305593
1291	0.327358	0.344131	0.315146	0.236979	0.305904
1292	0.331784	0.340384	0.314101	0.243059	0.307332
1293	0.338008	0.361674	0.312245	0.253731	0.316415
1294	0.347904	0.357955	0.310587	0.268623	0.321267
1295	0.339718	0.360576	0.303637	0.26861	0.318135
1296	0.345911	0.3436	0.313291	0.278091	0.320223
1297	0.324623	0.333691	0.304514	0.264695	0.306881
1298	0.305254	0.330644	0.309214	0.255102	0.300054
1299	0.297069	0.33208	0.305866	0.258014	0.298257
1300	0.297742	0.31271	0.304608	0.263673	0.294683
1301	0.305779	0.310666	0.310239	0.264345	0.297757
1302	0.323609	0.33896	0.315797	0.258696	0.309265
1303	0.344643	0.351412	0.322264	0.252057	0.317594
1304	0.341166	0.336721	0.331034	0.238856	0.311944
1305	0.317336	0.31222	0.331188	0.209108	0.292463
1306	0.305558	0.310792	0.314192	0.188022	0.279641
1307	0.286164	0.318799	0.311728	0.175436	0.273032
1308	0.284933	0.325362	0.312045	0.169902	0.27306
1309	0.292641	0.326763	0.311881	0.179116	0.2776
1310	0.294931	0.328455	0.312841	0.182148	0.279594
1311	0.307473	0.338341	0.311907	0.187162	0.286221
1312	0.317821	0.33858	0.321191	0.194839	0.293107
1313	0.338285	0.336433	0.338591	0.22431	0.309405
1314	0.347683	0.322019	0.344674	0.271503	0.32147
1315	0.354708	0.30645	0.332947	0.260817	0.313731
1316	0.355199	0.314327	0.334292	0.257771	0.315397
1317	0.367299	0.332126	0.349794	0.254571	0.325947
1318	0.369907	0.326724	0.357152	0.267345	0.330282
1319	0.369515	0.343253	0.360157	0.266229	0.334789
1320	0.36929	0.344809	0.359861	0.265306	0.334817
1321	0.354664	0.329476	0.353687	0.24336	0.320297
1322	0.351152	0.333523	0.36425	0.241285	0.322553
1323	0.346544	0.324192	0.352845	0.244495	0.317019
1324	0.338124	0.322366	0.344518	0.247355	0.313091
1325	0.334025	0.31096	0.342016	0.247559	0.30864
1326	0.336179	0.31754	0.339991	0.268996	0.315677
1327	0.340409	0.327447	0.333403	0.302961	0.326055
1328	0.350488	0.324365	0.319904	0.303381	0.324534
1329	0.328678	0.301976	0.300599	0.277346	0.30215
1330	0.323271	0.279149	0.295686	0.260672	0.289694
1331	0.314401	0.273953	0.288798	0.249275	0.281607
1332	0.304256	0.268093	0.290038	0.246772	0.277289
1333	0.305812	0.259058	0.297282	0.239273	0.275356
1334	0.300874	0.255849	0.290347	0.244223	0.272823
1335	0.31328	0.248912	0.290021	0.266122	0.279584
1336	0.318959	0.258102	0.286871	0.281936	0.286467
1337	0.336104	0.285438	0.29033	0.298288	0.30254
1338	0.343644	0.303809	0.291011	0.308333	0.311699
1339	0.34787	0.304973	0.297267	0.306126	0.314059
1340	0.350959	0.304531	0.29567	0.311856	0.315754
1341	0.35575	0.310152	0.303716	0.320971	0.322647
1342	0.357154	0.318032	0.309126	0.324751	0.327266
1343	0.362993	0.328975	0.330019	0.322796	0.336196
1344	0.363259	0.337421	0.3336	0.317982	0.338066
1345	0.347841	0.308606	0.324991	0.289151	0.317647
1346	0.330615	0.296216	0.341198	0.281633	0.312416
1347	0.32757	0.300424	0.356733	0.27641	0.315284
1348	0.315612	0.308515	0.36316	0.279373	0.316665
1349	0.328929	0.301321	0.356206	0.280154	0.316653
1350	0.340151	0.303971	0.332864	0.282342	0.314832
1351	0.35082	0.300985	0.322675	0.282382	0.314215
1352	0.347629	0.297724	0.325218	0.28819	0.31469
1353	0.32302	0.270934	0.311191	0.282009	0.296788
1354	0.31027	0.26012	0.301671	0.275537	0.2869
1355	0.30298	0.264173	0.291829	0.272033	0.282754
1356	0.299082	0.260422	0.295895	0.270339	0.281434
1357	0.297608	0.268122	0.292272	0.265399	0.28085
1358	0.304373	0.268543	0.297077	0.268126	0.28453
1359	0.318168	0.286231	0.298139	0.276528	0.294767
1360	0.328403	0.308256	0.301551	0.279523	0.304433
1361	0.335487	0.338891	0.307619	0.287412	0.317352
1362	0.341261	0.342142	0.321842	0.296312	0.325389
1363	0.344527	0.328544	0.324689	0.289655	0.321854
1364	0.346792	0.327217	0.330212	0.290605	0.323707
1365	0.350038	0.323274	0.334735	0.295124	0.325793
1366	0.350638	0.317781	0.340558	0.294438	0.325854
1367	0.358491	0.321357	0.340461	0.300819	0.330282
1368	0.367843	0.316317	0.342432	0.292414	0.329752
1369	0.352374	0.312115	0.331297	0.258612	0.313599
1370	0.346179	0.308293	0.32467	0.243772	0.305729
1371	0.344235	0.304118	0.323458	0.238025	0.302459
1372	0.337439	0.301449	0.337115	0.236172	0.303044
1373	0.329864	0.303213	0.338338	0.244636	0.304013
1374	0.330654	0.336762	0.345249	0.267117	0.319945
1375	0.336432	0.371601	0.344056	0.286585	0.334668
1376	0.324447	0.372102	0.345046	0.289995	0.332897
1377	0.298665	0.338461	0.332905	0.272261	0.310573
1378	0.300583	0.31717	0.323922	0.264097	0.301443
1379	0.290504	0.30274	0.3196	0.247468	0.290078
1380	0.295648	0.300415	0.321282	0.235814	0.28829
1381	0.291962	0.294671	0.323283	0.221468	0.282846
1382	0.283485	0.304039	0.322127	0.22352	0.283293
1383	0.289286	0.316839	0.325947	0.242644	0.293679
1384	0.303812	0.338194	0.333423	0.256832	0.308065
1385	0.308236	0.355352	0.336588	0.284617	0.321198
1386	0.303716	0.372152	0.339922	0.306604	0.330598
1387	0.287692	0.359799	0.336337	0.297757	0.320396
1388	0.286213	0.360686	0.345481	0.302505	0.323721
1389	0.286458	0.369472	0.35429	0.313945	0.331041
1390	0.293088	0.361732	0.343061	0.321165	0.329761
1391	0.300733	0.350308	0.335904	0.323633	0.327645
1392	0.305306	0.335655	0.340709	0.323939	0.326402
1393	0.306035	0.317532	0.365544	0.318976	0.327022
1394	0.297857	0.307922	0.359984	0.320521	0.321571
1395	0.292569	0.305049	0.356022	0.320452	0.318523
1396	0.293907	0.303141	0.35498	0.322563	0.318648
1397	0.29544	0.305138	0.344379	0.32597	0.317732
1398	0.295403	0.325226	0.342644	0.337685	0.325239
1399	0.296499	0.344602	0.370347	0.334719	0.336542
1400	0.294745	0.340087	0.363762	0.325242	0.330959
1401	0.288436	0.30538	0.343397	0.298968	0.309045
1402	0.30569	0.29786	0.334889	0.291662	0.307525
1403	0.300976	0.293439	0.33302	0.282212	0.302412
1404	0.289051	0.290334	0.332552	0.272915	0.296213
1405	0.288122	0.291964	0.340031	0.258602	0.29468
1406	0.284528	0.30426	0.344515	0.25524	0.297136
1407	0.281768	0.314132	0.341004	0.269247	0.301538
1408	0.288205	0.316766	0.340656	0.284403	0.307508
1409	0.291659	0.318776	0.346555	0.302157	0.314787
1410	0.2924	0.325857	0.34421	0.306648	0.317279
1411	0.280302	0.315408	0.343679	0.299143	0.309633
1412	0.27702	0.318609	0.347448	0.305186	0.312066
1413	0.291781	0.327608	0.350384	0.314435	0.321052
1414	0.284569	0.328938	0.343482	0.312097	0.317271
1415	0.269165	0.324414	0.335582	0.304008	0.308293
1416	0.261596	0.307914	0.328334	0.306297	0.301035
1417	0.265173	0.300392	0.350018	0.277543	0.298282
1418	0.282073	0.282473	0.345668	0.261647	0.292965
1419	0.293451	0.278245	0.347058	0.255977	0.293683
1420	0.287177	0.28224	0.339888	0.256923	0.291557
1421	0.291497	0.279011	0.335768	0.259037	0.291328
1422	0.284886	0.289173	0.333359	0.269859	0.294319
1423	0.303082	0.334949	0.358998	0.286818	0.320962
1424	0.312306	0.342484	0.352041	0.293813	0.325161
1425	0.306985	0.315127	0.344234	0.274659	0.310251
1426	0.29876	0.306834	0.334835	0.269356	0.302446
1427	0.30047	0.295585	0.330259	0.269272	0.298896
1428	0.305627	0.290636	0.32722	0.266918	0.2976
1429	0.307909	0.299477	0.337287	0.270806	0.30387
1430	0.312465	0.295783	0.342701	0.269292	0.30506
1431	0.310693	0.301425	0.335882	0.275396	0.305849
1432	0.317001	0.306647	0.333383	0.281065	0.309524
1433	0.328211	0.328028	0.328913	0.290333	0.318871
1434	0.315921	0.344279	0.329248	0.298897	0.322086
1435	0.317792	0.334866	0.333207	0.293933	0.31995
1436	0.330161	0.336192	0.330588	0.292782	0.322431
1437	0.336939	0.348793	0.317709	0.306441	0.327471
1438	0.34011	0.342276	0.323222	0.31429	0.329974
1439	0.327537	0.349926	0.310263	0.317121	0.326212
1440	0.319944	0.346602	0.299311	0.316403	0.320565
1441	0.31702	0.338864	0.281833	0.297013	0.308683
1442	0.313179	0.33208	0.292044	0.288718	0.306506
1443	0.315511	0.327624	0.298549	0.278986	0.305167
1444	0.322407	0.322863	0.299748	0.259559	0.301144
1445	0.323307	0.323708	0.304378	0.25741	0.302201
1446	0.331685	0.341583	0.304407	0.257622	0.308824
1447	0.3451	0.352232	0.313067	0.259606	0.317501
1448	0.339615	0.355414	0.330785	0.246894	0.318177
1449	0.319737	0.321228	0.316628	0.233577	0.297792
1450	0.311859	0.307622	0.30022	0.220971	0.285168
1451	0.306812	0.295236	0.285242	0.210148	0.27436
1452	0.298346	0.288376	0.27404	0.195514	0.264069
1453	0.313361	0.288427	0.28397	0.19482	0.270145
1454	0.320326	0.285204	0.282474	0.204491	0.273124
1455	0.326342	0.295382	0.28303	0.215308	0.280015
1456	0.33211	0.316502	0.279817	0.238315	0.291686
1457	0.34512	0.336331	0.297888	0.265883	0.311305
1458	0.349553	0.358053	0.303836	0.292128	0.325893
1459	0.348578	0.351803	0.292491	0.28984	0.320678
1460	0.347957	0.349481	0.296046	0.285059	0.319636
1461	0.345272	0.364066	0.297379	0.29189	0.324652
1462	0.345128	0.349407	0.287285	0.311394	0.323303
1463	0.34447	0.359125	0.273462	0.321025	0.324521
1464	0.337225	0.380719	0.270505	0.333291	0.330435
1465	0.331461	0.347191	0.259247	0.319865	0.314441
1466	0.331766	0.336828	0.26123	0.310034	0.309964
1467	0.330541	0.339992	0.26757	0.31153	0.312409
1468	0.329762	0.343665	0.268484	0.311117	0.313257
1469	0.329984	0.343498	0.264057	0.314678	0.313054
1470	0.333749	0.357111	0.265846	0.329276	0.321495
1471	0.338006	0.371799	0.275684	0.330412	0.328975
1472	0.329886	0.356627	0.271974	0.313569	0.318014
1473	0.298278	0.327698	0.268725	0.271072	0.291443
1474	0.278817	0.319822	0.270896	0.268069	0.284401
1475	0.269071	0.312894	0.276914	0.260331	0.279803
1476	0.271769	0.310462	0.281382	0.248389	0.278
1477	0.283223	0.298486	0.2812	0.247179	0.277522
1478	0.283713	0.299793	0.271994	0.245214	0.275179
1479	0.29319	0.306345	0.265228	0.264446	0.282302
1480	0.308669	0.317293	0.260877	0.291638	0.294619
1481	0.323667	0.32933	0.274219	0.313059	0.310069
1482	0.337246	0.343674	0.288367	0.325276	0.323641
1483	0.33321	0.334549	0.276766	0.31408	0.314651
1484	0.32751	0.3281	0.275939	0.307584	0.309783
1485	0.324315	0.342923	0.264158	0.311752	0.310787
1486	0.328329	0.336868	0.268821	0.32416	0.314544
1487	0.321295	0.34331	0.259889	0.327655	0.313037
1488	0.332584	0.333018	0.267534	0.305292	0.309607
1489	0.304597	0.313215	0.296559	0.287377	0.300437
1490	0.299224	0.299795	0.299791	0.281189	0.295
1491	0.297832	0.293897	0.308625	0.272466	0.293205
1492	0.296066	0.294851	0.318716	0.267057	0.294173
1493	0.290823	0.293849	0.325021	0.266582	0.294069
1494	0.288905	0.293415	0.323381	0.282328	0.297007
1495	0.302349	0.296856	0.319461	0.30617	0.306209
1496	0.294771	0.292037	0.318238	0.311122	0.304042
1497	0.286011	0.290003	0.308609	0.289134	0.293439
1498	0.275883	0.300626	0.306708	0.275917	0.289784
1499	0.265573	0.291549	0.30477	0.258829	0.28018
1500	0.256594	0.288703	0.302433	0.260233	0.276991
1501	0.25685	0.28408	0.299828	0.249911	0.272667
1502	0.256547	0.280807	0.302292	0.248334	0.271995
1503	0.262663	0.274833	0.297726	0.259457	0.27367
1504	0.268783	0.283908	0.303332	0.269106	0.281282
1505	0.271203	0.295849	0.308138	0.278914	0.288526
1506	0.283968	0.291536	0.312117	0.296161	0.295946
1507	0.285028	0.280373	0.299019	0.294961	0.289845
1508	0.286803	0.270241	0.298235	0.295249	0.287632
1509	0.303205	0.265331	0.299645	0.299128	0.291827
1510	0.310229	0.277155	0.30472	0.302607	0.298678
1511	0.318941	0.27502	0.309971	0.295912	0.299961
1512	0.316759	0.270376	0.317894	0.284018	0.297262
1513	0.301218	0.277712	0.333039	0.274468	0.296609
1514	0.298651	0.274583	0.339714	0.273087	0.296509
1515	0.310326	0.282223	0.34193	0.288638	0.305779
1516	0.313308	0.286746	0.341128	0.292949	0.308533
1517	0.318452	0.310071	0.338196	0.293309	0.315007
1518	0.325653	0.338512	0.342359	0.292944	0.324867
1519	0.328002	0.346485	0.323177	0.306206	0.325968
1520	0.313391	0.337641	0.340072	0.305439	0.324136
1521	0.276131	0.316407	0.33217	0.288245	0.303238
1522	0.261348	0.307154	0.329701	0.277749	0.293988
1523	0.251013	0.285328	0.330815	0.264837	0.282998
1524	0.248338	0.244254	0.33339	0.261784	0.271942
1525	0.259882	0.24366	0.342298	0.25193	0.274443
1526	0.276909	0.242345	0.340978	0.252248	0.27812
1527	0.282256	0.252411	0.33891	0.263802	0.284345
1528	0.284727	0.277902	0.33891	0.276427	0.294492
1529	0.303084	0.305716	0.335074	0.290984	0.308714
1530	0.324975	0.314727	0.329999	0.309415	0.319779
1531	0.32934	0.281407	0.327281	0.318442	0.314117
1532	0.334329	0.270876	0.318615	0.31733	0.310288
1533	0.336082	0.271932	0.315213	0.330605	0.313458
1534	0.34182	0.273952	0.311731	0.337695	0.316299
1535	0.349827	0.278823	0.291786	0.343117	0.315888
1536	0.354663	0.265074	0.289838	0.342512	0.313022
1537	0.336004	0.263189	0.307407	0.331609	0.309553
1538	0.320532	0.252268	0.31418	0.326605	0.303396
1539	0.31425	0.25202	0.313033	0.321895	0.300299
1540	0.306863	0.256191	0.314411	0.317102	0.298642
1541	0.307726	0.255552	0.313116	0.321984	0.299595
1542	0.312599	0.266821	0.312642	0.335341	0.306851
1543	0.325668	0.29567	0.314364	0.348728	0.321107
1544	0.305501	0.297433	0.330729	0.342266	0.318982
1545	0.297145	0.271641	0.329684	0.31573	0.30355
1546	0.276109	0.269134	0.322215	0.304248	0.292926
1547	0.264537	0.260782	0.308402	0.300823	0.283636
1548	0.262619	0.256307	0.302185	0.292871	0.278495
1549	0.278523	0.263727	0.303725	0.279547	0.281381
1550	0.288872	0.27365	0.303597	0.283778	0.287474
1551	0.293979	0.281333	0.310795	0.294988	0.295274
1552	0.294427	0.293873	0.308381	0.306104	0.300696
1553	0.304802	0.303421	0.311616	0.317737	0.309394
1554	0.302447	0.297698	0.325106	0.325523	0.312693
1555	0.292491	0.28586	0.324039	0.312827	0.303804
1556	0.292	0.281939	0.321042	0.317693	0.303168
1557	0.292284	0.291191	0.324776	0.330749	0.30975
1558	0.289352	0.286689	0.326673	0.34024	0.310738
1559	0.290231	0.283406	0.315295	0.336154	0.306271
1560	0.287426	0.273797	0.306425	0.325351	0.29825
1561	0.288735	0.259143	0.293773	0.306577	0.287057
1562	0.283136	0.269654	0.297587	0.288446	0.284706
1563	0.285651	0.270779	0.300611	0.282507	0.284887
1564	0.285611	0.273388	0.30203	0.275812	0.28421
1565	0.28697	0.285979	0.299766	0.282727	0.28886
1566	0.287509	0.27727	0.310624	0.288636	0.29101
1567	0.288745	0.300932	0.312712	0.316547	0.304734
1568	0.284808	0.322679	0.309804	0.327895	0.311296
1569	0.282637	0.308781	0.305684	0.307937	0.30126
1570	0.27591	0.301698	0.305251	0.289149	0.293002
1571	0.267133	0.28716	0.297777	0.278504	0.282643
1572	0.276889	0.284079	0.297856	0.268457	0.28182
1573	0.28837	0.295976	0.296553	0.264916	0.286454
1574	0.295462	0.289518	0.301916	0.273678	0.290144
1575	0.291257	0.291604	0.304601	0.283034	0.292624
1576	0.299514	0.297487	0.304966	0.287308	0.297319
1577	0.318909	0.304081	0.307395	0.302325	0.308177
1578	0.316204	0.311288	0.317941	0.319362	0.316199
1579	0.298071	0.302387	0.313573	0.315672	0.307426
1580	0.284889	0.311506	0.3091	0.314605	0.305025
1581	0.289083	0.326538	0.32225	0.319639	0.314378
1582	0.302948	0.314187	0.324198	0.316405	0.314434
1583	0.312456	0.305806	0.325378	0.30893	0.313142
1584	0.303625	0.296055	0.310228	0.305007	0.303729
1585	0.304197	0.260823	0.302839	0.296705	0.291141
1586	0.305883	0.260476	0.303789	0.291744	0.290473
1587	0.304939	0.262181	0.303595	0.293714	0.291107
1588	0.306962	0.270751	0.307714	0.300896	0.296581
1589	0.307967	0.274543	0.317657	0.305563	0.301433
1590	0.316235	0.279784	0.319151	0.316204	0.307844
1591	0.330659	0.298823	0.325857	0.328438	0.320944
1592	0.327875	0.293543	0.322041	0.33166	0.31878
1593	0.302051	0.271394	0.30932	0.307609	0.297594
1594	0.292445	0.257841	0.292579	0.308042	0.287727
1595	0.281799	0.250486	0.279847	0.294968	0.276775
1596	0.267487	0.242189	0.287027	0.286903	0.270901
1597	0.268391	0.23515	0.281675	0.280449	0.266416
1598	0.267084	0.237152	0.281754	0.282562	0.267138
1599	0.279672	0.247341	0.299941	0.296274	0.280807
1600	0.277914	0.2604	0.310864	0.309535	0.289678
1601	0.298648	0.268062	0.322882	0.328675	0.304567
1602	0.313205	0.286584	0.337908	0.339999	0.319424
1603	0.327348	0.290463	0.327538	0.338434	0.320946
1604	0.327511	0.29256	0.329391	0.332799	0.320565
1605	0.339179	0.299791	0.341638	0.345123	0.331433
1606	0.338914	0.296149	0.353854	0.350358	0.334819
1607	0.344333	0.287947	0.351699	0.358447	0.335607
1608	0.344503	0.292448	0.357603	0.360096	0.338662
1609	0.368206	0.274624	0.336337	0.347278	0.331611
1610	0.373651	0.265561	0.331181	0.331064	0.325364
1611	0.378492	0.267058	0.334968	0.314455	0.323743
1612	0.386083	0.272224	0.332481	0.309336	0.325031
1613	0.38798	0.272506	0.336599	0.308278	0.326341
1614	0.395882	0.28502	0.344509	0.313756	0.334792
1615	0.382792	0.294287	0.355972	0.316644	0.337424
1616	0.368686	0.298954	0.348751	0.296995	0.328346
1617	0.338054	0.271832	0.331603	0.271292	0.303195
1618	0.327241	0.255691	0.323417	0.244213	0.28764
1619	0.318049	0.246198	0.320001	0.224296	0.277136
1620	0.3159	0.248487	0.323348	0.205892	0.273407
1621	0.318004	0.247375	0.321386	0.203343	0.272527
1622	0.318979	0.247687	0.321355	0.206704	0.273681
1623	0.317578	0.26198	0.32908	0.216908	0.281386
1624	0.325434	0.270993	0.333433	0.225691	0.288888
1625	0.343652	0.288305	0.347616	0.239332	0.304726
1626	0.357666	0.300016	0.355647	0.279006	0.323084
1627	0.364569	0.30446	0.340077	0.290354	0.324865
1628	0.357247	0.304603	0.338602	0.284179	0.321158
1629	0.366013	0.304032	0.352099	0.293834	0.328995
1630	0.374606	0.297553	0.353716	0.289962	0.328959
1631	0.384457	0.301001	0.357449	0.284782	0.331922
1632	0.39665	0.321914	0.354001	0.282122	0.338672
1633	0.376606	0.286358	0.333853	0.270157	0.316743
1634	0.374687	0.28212	0.32402	0.253521	0.308587
1635	0.374777	0.28461	0.321007	0.255615	0.309002
1636	0.370691	0.279315	0.328867	0.265352	0.311056
1637	0.371856	0.28181	0.323018	0.265516	0.31055
1638	0.380586	0.286304	0.323223	0.273926	0.31601
1639	0.370324	0.298161	0.322002	0.271104	0.315398
1640	0.362778	0.287972	0.314906	0.255642	0.305324
1641	0.343847	0.260996	0.30529	0.248407	0.289635
1642	0.337921	0.234602	0.296231	0.249566	0.27958
1643	0.33767	0.227759	0.302675	0.244129	0.278058
1644	0.330484	0.223088	0.301632	0.247333	0.275634
1645	0.331392	0.21947	0.289957	0.251876	0.273174
1646	0.327814	0.212597	0.287306	0.256318	0.271009
1647	0.313437	0.225041	0.295688	0.26775	0.275479
1648	0.323284	0.246271	0.313594	0.274559	0.289427
1649	0.32995	0.261456	0.324891	0.269114	0.296353
1650	0.338399	0.27973	0.325795	0.280527	0.306113
1651	0.348967	0.271969	0.298615	0.276054	0.298901
1652	0.34933	0.268714	0.291175	0.265915	0.293784
1653	0.35146	0.268821	0.304396	0.265357	0.297508
1654	0.363989	0.269886	0.321533	0.27606	0.307867
1655	0.360557	0.271775	0.323722	0.27071	0.306691
1656	0.360638	0.265812	0.31956	0.261329	0.301835
1657	0.35593	0.234931	0.304541	0.255765	0.287792
1658	0.349554	0.231688	0.300184	0.252808	0.283559
1659	0.345159	0.245258	0.297247	0.253209	0.285218
1660	0.349754	0.247791	0.295363	0.259337	0.288061
1661	0.350255	0.252619	0.310336	0.264986	0.294549
1662	0.357394	0.249513	0.331555	0.276462	0.303731
1663	0.349854	0.240346	0.313448	0.292569	0.299054
1664	0.342668	0.209639	0.303804	0.289789	0.286475
1665	0.32723	0.184515	0.317227	0.262574	0.272886
1666	0.312804	0.169851	0.334385	0.251223	0.267066
1667	0.295036	0.170013	0.327909	0.241936	0.258723
1668	0.289936	0.171984	0.314106	0.23702	0.253262
1669	0.297585	0.176013	0.310649	0.239238	0.255871
1670	0.301642	0.180309	0.317487	0.250518	0.262489
1671	0.316509	0.177256	0.326826	0.254619	0.268803
1672	0.321536	0.197357	0.320301	0.261321	0.275129
1673	0.330941	0.229838	0.320147	0.274584	0.288878
1674	0.339193	0.235593	0.327295	0.285587	0.296917
1675	0.339847	0.220409	0.307507	0.29081	0.289643
1676	0.336481	0.217884	0.295012	0.288516	0.284473
1677	0.346266	0.230135	0.28832	0.295494	0.290053
1678	0.355466	0.230603	0.278623	0.300645	0.291334
1679	0.354618	0.243054	0.270039	0.292657	0.290092
1680	0.359385	0.261086	0.269366	0.278149	0.291997
1681	0.355061	0.273966	0.27317	0.262461	0.291165
1682	0.345403	0.27588	0.27272	0.260959	0.288741
1683	0.342106	0.283622	0.275096	0.256222	0.289262
1684	0.342695	0.290608	0.275993	0.265021	0.293579
1685	0.341674	0.310419	0.278584	0.287543	0.304555
1686	0.348238	0.343751	0.286541	0.291304	0.317459
1687	0.346302	0.340073	0.300922	0.290683	0.319495
1688	0.332758	0.30976	0.30318	0.280188	0.306472
1689	0.323714	0.268049	0.288507	0.245693	0.281491
1690	0.311155	0.230992	0.279019	0.245102	0.266567
1691	0.311913	0.221198	0.276737	0.242914	0.263191
1692	0.31338	0.222659	0.271151	0.236299	0.260872
1693	0.316406	0.222955	0.277779	0.220435	0.259394
1694	0.320997	0.222683	0.272962	0.220997	0.25941
1695	0.325003	0.233147	0.279199	0.23001	0.26684
1696	0.325717	0.269277	0.283513	0.244248	0.280689
1697	0.33486	0.316806	0.282421	0.258797	0.298221
1698	0.339945	0.338155	0.280304	0.275901	0.308576
1699	0.337906	0.311418	0.27755	0.280457	0.301833
1700	0.335544	0.301618	0.27342	0.283673	0.298564
1701	0.340461	0.309949	0.282397	0.291332	0.306035
1702	0.345326	0.323634	0.294625	0.302292	0.316469
1703	0.346817	0.328477	0.288693	0.310401	0.318597
1704	0.347434	0.326728	0.281417	0.318247	0.318456
1705	0.355936	0.341698	0.278639	0.312844	0.322279
1706	0.342529	0.335104	0.273563	0.305672	0.314217
1707	0.335184	0.329074	0.275962	0.303794	0.311004
1708	0.321031	0.327341	0.273135	0.301927	0.305859
1709	0.312573	0.325128	0.275043	0.307308	0.305013
1710	0.315564	0.31544	0.280964	0.316872	0.30721
1711	0.313112	0.325749	0.298006	0.325636	0.315626
1712	0.303138	0.305145	0.290485	0.323428	0.305549
1713	0.27731	0.283069	0.281123	0.298524	0.285007
1714	0.261774	0.264963	0.267025	0.28975	0.270878
1715	0.249547	0.246089	0.260335	0.299553	0.263881
1716	0.250705	0.244313	0.264478	0.295645	0.263785
1717	0.256879	0.227393	0.268035	0.288259	0.260142
1718	0.255876	0.233104	0.266383	0.295949	0.262828
1719	0.268118	0.246237	0.274782	0.300499	0.272409
1720	0.286866	0.263154	0.281735	0.306221	0.284494
1721	0.311391	0.280281	0.292727	0.313712	0.299528
1722	0.318112	0.294668	0.308359	0.316807	0.309487
1723	0.313965	0.302499	0.299457	0.311405	0.306832
1724	0.303024	0.313569	0.298696	0.315746	0.307759
1725	0.315829	0.311606	0.306767	0.32347	0.314418
1726	0.32315	0.319694	0.314771	0.322688	0.320076
1727	0.33031	0.320185	0.311612	0.318549	0.320164
1728	0.334889	0.314707	0.308854	0.322793	0.320311
1729	0.33283	0.302327	0.30141	0.307316	0.310971
1730	0.32453	0.296709	0.296164	0.296636	0.30351
1731	0.313537	0.290438	0.300246	0.290441	0.298666
1732	0.309213	0.28985	0.29644	0.289701	0.296301
1733	0.303422	0.290258	0.30026	0.299628	0.298392
1734	0.304903	0.305342	0.312593	0.314267	0.309277
1735	0.30758	0.320472	0.329197	0.313811	0.317765
1736	0.300904	0.307941	0.333377	0.305916	0.312035
1737	0.294683	0.291215	0.318551	0.284456	0.297226
1738	0.294318	0.276457	0.308151	0.268472	0.28685
1739	0.293667	0.257735	0.304672	0.268039	0.281028
1740	0.285339	0.249508	0.305957	0.262678	0.275871
1741	0.293804	0.241095	0.308472	0.255963	0.274834
1742	0.288039	0.240309	0.303705	0.253971	0.271506
1743	0.286274	0.25057	0.303259	0.265352	0.276364
1744	0.306512	0.273068	0.315952	0.282001	0.294383
1745	0.329594	0.297149	0.332465	0.299906	0.314779
1746	0.337793	0.303861	0.34521	0.309037	0.323975
1747	0.318991	0.311347	0.340198	0.310519	0.320264
1748	0.310788	0.31677	0.329767	0.309465	0.316698
1749	0.312017	0.31847	0.342745	0.321573	0.323701
1750	0.310193	0.335606	0.351697	0.324695	0.330548
1751	0.312609	0.336766	0.349392	0.327052	0.331455
1752	0.301252	0.343658	0.346957	0.321081	0.328237
1753	0.290796	0.320172	0.345796	0.297003	0.313442
1754	0.286242	0.310314	0.336376	0.293793	0.306681
1755	0.294343	0.303364	0.330673	0.292553	0.305233
1756	0.300139	0.296247	0.321126	0.291998	0.302378
1757	0.304699	0.30018	0.321471	0.295013	0.305341
1758	0.308079	0.314785	0.339686	0.306625	0.317294
1759	0.314644	0.325573	0.347823	0.321483	0.327381
1760	0.305353	0.30843	0.32936	0.315491	0.314658
1761	0.287758	0.291911	0.313186	0.292821	0.296419
1762	0.272109	0.281902	0.317008	0.278743	0.287441
1763	0.262754	0.270119	0.306291	0.269704	0.277217
1764	0.267026	0.268804	0.304711	0.26168	0.275555
1765	0.27554	0.274022	0.312015	0.25189	0.278367
1766	0.28087	0.272722	0.321033	0.255665	0.282572
1767	0.297934	0.272208	0.328375	0.270521	0.292259
1768	0.308565	0.28185	0.338565	0.28746	0.30411
1769	0.317941	0.29606	0.350252	0.301885	0.316534
1770	0.332249	0.305992	0.355235	0.312902	0.326595
1771	0.334465	0.306169	0.339772	0.310581	0.322747
1772	0.337361	0.308918	0.334325	0.309241	0.322461
1773	0.344508	0.311925	0.338156	0.322352	0.329235
1774	0.350789	0.324873	0.342834	0.334759	0.338314
1775	0.35632	0.326151	0.326789	0.333388	0.335662
1776	0.366721	0.327477	0.308828	0.327456	0.33262
1777	0.372121	0.314956	0.31056	0.306337	0.325994
1778	0.369469	0.297184	0.293129	0.298488	0.314568
1779	0.36537	0.287932	0.292851	0.292768	0.30973
1780	0.366922	0.284708	0.29388	0.283968	0.30737
1781	0.372231	0.280746	0.298893	0.280405	0.308069
1782	0.379239	0.287134	0.317855	0.286513	0.317685
1783	0.370906	0.298104	0.333667	0.285078	0.321939
1784	0.356464	0.288536	0.342344	0.269587	0.314233
1785	0.326453	0.271242	0.325802	0.253673	0.294292
1786	0.311114	0.252244	0.312069	0.235305	0.277683
1787	0.303834	0.241953	0.303674	0.21469	0.266038
1788	0.310419	0.234009	0.307156	0.192721	0.261076
1789	0.321702	0.225024	0.306627	0.182133	0.258872
1790	0.326601	0.223345	0.302506	0.185381	0.259458
1791	0.335437	0.233363	0.306188	0.196709	0.267924
1792	0.346655	0.253461	0.321529	0.211139	0.283196
1793	0.355303	0.278007	0.33502	0.258116	0.306611
1794	0.361435	0.297662	0.342839	0.295375	0.324328
1795	0.364613	0.287609	0.32839	0.310782	0.322849
1796	0.363637	0.290035	0.326024	0.3038	0.320874
1797	0.369572	0.301644	0.336174	0.320602	0.331998
1798	0.380843	0.308727	0.354415	0.328851	0.343209
1799	0.385936	0.330215	0.349397	0.32506	0.347652
1800	0.403059	0.334246	0.351886	0.324908	0.353525
1801	0.37169	0.320054	0.32186	0.320282	0.333472
1802	0.366876	0.30886	0.330363	0.314957	0.330264
1803	0.362468	0.304797	0.329284	0.32209	0.32966
1804	0.363203	0.303644	0.3199	0.328436	0.328796
1805	0.36253	0.304814	0.311738	0.331057	0.327535
1806	0.36502	0.313032	0.321381	0.33568	0.333778
1807	0.372074	0.31364	0.323659	0.332672	0.335511
1808	0.370976	0.295933	0.319032	0.307541	0.323371
1809	0.349328	0.272115	0.303492	0.295596	0.305133
1810	0.337383	0.261696	0.291888	0.284695	0.293915
1811	0.335773	0.257364	0.288581	0.281699	0.290854
1812	0.337218	0.254027	0.29437	0.275922	0.290384
1813	0.339283	0.245754	0.294226	0.277821	0.289271
1814	0.341952	0.240557	0.294908	0.280997	0.289603
1815	0.350547	0.254052	0.293653	0.292946	0.297799
1816	0.357496	0.266018	0.296926	0.311626	0.308016
1817	0.363688	0.286616	0.296558	0.330875	0.319434
1818	0.365477	0.291264	0.295537	0.339497	0.322944
1819	0.3639	0.286185	0.293844	0.313938	0.314467
1820	0.359854	0.281005	0.291967	0.314413	0.31181
1821	0.370498	0.289383	0.300475	0.316095	0.319113
1822	0.371849	0.290692	0.307206	0.32394	0.323422
1823	0.371541	0.289004	0.311906	0.318548	0.32275
1824	0.36215	0.287322	0.314551	0.304503	0.317132
1825	0.354168	0.270906	0.295433	0.28496	0.301367
1826	0.348458	0.252904	0.294351	0.274064	0.292444
1827	0.341144	0.246617	0.298337	0.272211	0.289577
1828	0.346581	0.243493	0.303	0.273724	0.2917
1829	0.349735	0.24318	0.29703	0.279727	0.292418
1830	0.34795	0.24535	0.296125	0.289932	0.294839
1831	0.362333	0.24706	0.291329	0.305374	0.301524
1832	0.367244	0.243424	0.28582	0.304501	0.300248
1833	0.334077	0.235511	0.273928	0.296603	0.28503
1834	0.332757	0.236985	0.267972	0.291596	0.282327
1835	0.318684	0.238035	0.279756	0.279883	0.27909
1836	0.311212	0.231239	0.279071	0.266309	0.271958
1837	0.300863	0.229698	0.276046	0.26601	0.268154
1838	0.305723	0.234558	0.277869	0.264021	0.270543
1839	0.319258	0.250466	0.26775	0.271417	0.277223
1840	0.325321	0.268909	0.27399	0.282207	0.287607
1841	0.327194	0.281868	0.276311	0.301036	0.296602
1842	0.34332	0.268555	0.287828	0.317803	0.304376
1843	0.352575	0.249422	0.281468	0.317745	0.300302
1844	0.350827	0.250379	0.267899	0.32218	0.297821
1845	0.363878	0.24006	0.277891	0.331331	0.30329
1846	0.357738	0.242953	0.296344	0.343595	0.310158
1847	0.355496	0.248144	0.316579	0.347282	0.316876
1848	0.350274	0.265073	0.321635	0.356804	0.323446
1849	0.348809	0.265317	0.311908	0.34841	0.318611
1850	0.336786	0.259484	0.312986	0.356862	0.316529
1851	0.337407	0.256328	0.302922	0.358846	0.313876
1852	0.344609	0.263381	0.313251	0.35903	0.320068
1853	0.34881	0.267847	0.304194	0.356973	0.319456
1854	0.354688	0.296874	0.319736	0.365164	0.334116
1855	0.364474	0.296408	0.330996	0.360865	0.338186
1856	0.357513	0.282664	0.336615	0.360057	0.334212
1857	0.315589	0.258651	0.316222	0.333142	0.305901
1858	0.306818	0.2548	0.305212	0.325185	0.298004
1859	0.288211	0.256074	0.299402	0.324085	0.291943
1860	0.283908	0.246443	0.290127	0.324366	0.286211
1861	0.276496	0.25246	0.30059	0.316296	0.28646
1862	0.275961	0.250787	0.300757	0.312516	0.285005
1863	0.288101	0.259387	0.299379	0.313516	0.290096
1864	0.300007	0.281271	0.308555	0.32088	0.302678
1865	0.319064	0.29358	0.312596	0.332308	0.314387
1866	0.338375	0.287762	0.319602	0.348687	0.323607
1867	0.348154	0.269668	0.3174	0.338637	0.318465
1868	0.348631	0.276916	0.308751	0.340468	0.318692
1869	0.356259	0.276241	0.322407	0.348034	0.325735
1870	0.360145	0.287731	0.328285	0.353528	0.332422
1871	0.362681	0.296966	0.325551	0.350116	0.333829
1872	0.372315	0.301599	0.33409	0.34488	0.338221
1873	0.361048	0.312116	0.307868	0.332232	0.328316
1874	0.340944	0.312795	0.306014	0.326626	0.321595
1875	0.339213	0.311583	0.308818	0.32439	0.321001
1876	0.333589	0.315933	0.309613	0.323731	0.320717
1877	0.333327	0.325733	0.31752	0.32473	0.325327
1878	0.33371	0.323795	0.339796	0.333258	0.33264
1879	0.336263	0.334598	0.34425	0.338446	0.338389
1880	0.316905	0.322748	0.342248	0.332275	0.328544
1881	0.293017	0.306578	0.318015	0.312076	0.307421
1882	0.279268	0.305214	0.311141	0.302545	0.299542
1883	0.26558	0.300387	0.313332	0.287921	0.291805
1884	0.263313	0.29282	0.318499	0.279508	0.288535
1885	0.249687	0.280661	0.322863	0.264391	0.279401
1886	0.244407	0.279066	0.327338	0.264526	0.278834
1887	0.257533	0.288712	0.337404	0.277769	0.290355
1888	0.279331	0.292817	0.335225	0.287331	0.298676
1889	0.319676	0.304932	0.330028	0.306145	0.315195
1890	0.343498	0.312176	0.330637	0.313451	0.324941
1891	0.339123	0.304535	0.319543	0.316714	0.319979
1892	0.327263	0.304066	0.315731	0.317016	0.316019
1893	0.336636	0.310404	0.322146	0.324413	0.3234
1894	0.332715	0.332457	0.325047	0.333838	0.331014
1895	0.321421	0.337977	0.320324	0.320694	0.325104
1896	0.331021	0.348005	0.312289	0.303908	0.323806
1897	0.325973	0.342211	0.301004	0.291795	0.315246
1898	0.3222	0.336714	0.293669	0.287632	0.310054
1899	0.319008	0.330683	0.298002	0.287283	0.308744
1900	0.314728	0.331868	0.30153	0.290536	0.309665
1901	0.314767	0.337492	0.296669	0.290945	0.309968
1902	0.319714	0.348319	0.321687	0.296014	0.321434
1903	0.315091	0.358039	0.347781	0.305658	0.331642
1904	0.289794	0.329536	0.342555	0.30322	0.316276
1905	0.278166	0.3044	0.319557	0.284654	0.296694
1906	0.260957	0.306811	0.31865	0.263573	0.287498
1907	0.250026	0.300868	0.308745	0.247855	0.276873
1908	0.248056	0.295222	0.302791	0.245119	0.272797
1909	0.248029	0.288739	0.297795	0.232562	0.266781
1910	0.246006	0.289163	0.304413	0.239742	0.269831
1911	0.268043	0.298178	0.312101	0.256246	0.283642
1912	0.302653	0.299092	0.321785	0.267616	0.297787
1913	0.344964	0.313075	0.330742	0.284641	0.318356
1914	0.341056	0.327544	0.337897	0.300662	0.32679
1915	0.331834	0.322555	0.327331	0.307305	0.322256
1916	0.308013	0.318412	0.321365	0.303935	0.312931
1917	0.308712	0.32552	0.322986	0.314954	0.318043
1918	0.327058	0.341284	0.329889	0.327506	0.331434
1919	0.341069	0.345734	0.322408	0.31937	0.332145
1920	0.33983	0.344614	0.306354	0.311077	0.325469
1921	0.331937	0.330157	0.303639	0.288675	0.313602
1922	0.333884	0.325292	0.299294	0.287194	0.311416
1923	0.333359	0.319825	0.318731	0.286481	0.314599
1924	0.323827	0.319055	0.295267	0.280392	0.304635
1925	0.324354	0.32141	0.293088	0.284645	0.305874
1926	0.331992	0.331294	0.312881	0.287359	0.315881
1927	0.347443	0.344386	0.327706	0.296697	0.329058
1928	0.338253	0.341045	0.324792	0.300174	0.326066
1929	0.310425	0.325291	0.302613	0.283533	0.305466
1930	0.301616	0.318618	0.301107	0.276489	0.299457
1931	0.29056	0.316475	0.297965	0.263173	0.292043
1932	0.288045	0.310306	0.298397	0.252478	0.287307
1933	0.290078	0.299305	0.295864	0.233341	0.279647
1934	0.287797	0.297226	0.289161	0.232262	0.276611
1935	0.291097	0.301933	0.291659	0.247381	0.283017
1936	0.295453	0.31301	0.295812	0.266458	0.292683
1937	0.304854	0.323788	0.307752	0.289951	0.306586
1938	0.318846	0.324287	0.31975	0.318264	0.320287
1939	0.323198	0.320297	0.319829	0.318938	0.320566
1940	0.318859	0.316643	0.32519	0.31757	0.319566
1941	0.32492	0.325385	0.335537	0.326663	0.328126
1942	0.336809	0.336532	0.338422	0.340308	0.338018
1943	0.336261	0.338755	0.332913	0.333332	0.335315
1944	0.3369	0.34542	0.324212	0.325351	0.332971
1945	0.345193	0.31197	0.301912	0.315464	0.318635
1946	0.335071	0.299515	0.296657	0.306206	0.309362
1947	0.341049	0.291331	0.301688	0.30627	0.310084
1948	0.339492	0.28906	0.304992	0.286298	0.304961
1949	0.343119	0.293024	0.308022	0.285857	0.307505
1950	0.35211	0.308697	0.305839	0.285702	0.313087
1951	0.356413	0.326738	0.337244	0.28552	0.326479
1952	0.345783	0.324982	0.325737	0.273286	0.317447
1953	0.333312	0.307235	0.303678	0.241019	0.296311
1954	0.307493	0.299138	0.29971	0.213248	0.279897
1955	0.299253	0.287325	0.297392	0.198143	0.270528
1956	0.303239	0.281629	0.296002	0.187873	0.267186
1957	0.304895	0.285416	0.289318	0.178979	0.264652
1958	0.301601	0.279571	0.288227	0.188874	0.264568
1959	0.314976	0.290796	0.281417	0.188057	0.268812
1960	0.315655	0.304982	0.288517	0.199027	0.277045
1961	0.320872	0.325458	0.303919	0.235482	0.296433
1962	0.326957	0.331844	0.321574	0.28123	0.315401
1963	0.319953	0.33261	0.314277	0.297313	0.316038
1964	0.321895	0.327215	0.306136	0.283658	0.309726
1965	0.321915	0.325875	0.312877	0.299149	0.314954
1966	0.322126	0.337728	0.329415	0.3186	0.326967
1967	0.313366	0.335979	0.331615	0.316938	0.324474
1968	0.31694	0.336512	0.340695	0.311912	0.326515
1969	0.311517	0.327738	0.325096	0.318592	0.320736
1970	0.315663	0.316243	0.313042	0.317797	0.315686
1971	0.312273	0.31477	0.309554	0.315787	0.313096
1972	0.31525	0.310434	0.302472	0.311321	0.309869
1973	0.314849	0.307258	0.301496	0.311271	0.308719
1974	0.326379	0.316578	0.30011	0.321014	0.31602
1975	0.341238	0.324119	0.303787	0.314748	0.320973
1976	0.324483	0.299463	0.303885	0.27412	0.300488
1977	0.300495	0.276927	0.298131	0.245226	0.280195
1978	0.29149	0.277143	0.299829	0.23627	0.276183
1979	0.286077	0.278711	0.304092	0.240853	0.277433
1980	0.28046	0.276765	0.305097	0.237321	0.274911
1981	0.272683	0.273584	0.298558	0.237677	0.270625
1982	0.270519	0.2699	0.29354	0.237867	0.267957
1983	0.281902	0.284949	0.276742	0.251931	0.273881
1984	0.288642	0.293363	0.287866	0.279188	0.287265
1985	0.302478	0.299961	0.308836	0.311749	0.305756
1986	0.304507	0.304775	0.331145	0.336025	0.319113
1987	0.308526	0.306807	0.32803	0.33305	0.319103
1988	0.302644	0.304379	0.315324	0.314845	0.309298
1989	0.312645	0.304862	0.3311	0.311016	0.314906
1990	0.317371	0.315793	0.343386	0.324008	0.32514
1991	0.311596	0.317112	0.338049	0.329893	0.324162
1992	0.300797	0.327077	0.344217	0.319657	0.322937
1993	0.288007	0.307597	0.340904	0.285517	0.305506
1994	0.281673	0.29207	0.331891	0.278755	0.296097
1995	0.284764	0.290241	0.308231	0.273111	0.289087
1996	0.284402	0.294286	0.305745	0.273322	0.289439
1997	0.280825	0.292657	0.322485	0.275935	0.292975
1998	0.28424	0.292282	0.321113	0.292798	0.297608
1999	0.297668	0.29002	0.310806	0.304301	0.300699
[truncated: 6,761 more rows]
