# Supplementary material for: Hourly data for evaluating the carbon dioxide emission factor of heat pumps or other devices connected to the Italian grid
Source: Data Brief. 2022 Oct 20;45:108682. doi: 10.1016/j.dib.2022.108682 (PMC9679705; doi:10.1016/j.dib.2022.108682)
Supplement: Supplementary file 1 [file mmc1.zip › emission_factors_EF_text.txt]

time (h)	EF 2016 (kWh/kg)	EF 2017 (kWh/kg)	EF 2018 (kWh/kg)	EF 2019 (kWh/kg)	EF mean 2016-2019 (kWh/kg)
1	0.417	0.433	0.326	0.292	0.367
2	0.422	0.444	0.321	0.297	0.371
3	0.421	0.447	0.312	0.295	0.369
4	0.421	0.433	0.309	0.274	0.360
5	0.411	0.421	0.302	0.271	0.351
6	0.408	0.425	0.312	0.279	0.356
7	0.404	0.430	0.311	0.276	0.355
8	0.405	0.426	0.312	0.269	0.353
9	0.392	0.407	0.298	0.242	0.335
10	0.377	0.380	0.295	0.227	0.320
11	0.369	0.362	0.307	0.217	0.314
12	0.367	0.357	0.301	0.213	0.310
13	0.374	0.367	0.299	0.220	0.315
14	0.376	0.370	0.301	0.235	0.320
15	0.382	0.383	0.303	0.237	0.326
16	0.404	0.412	0.307	0.249	0.343
17	0.407	0.425	0.298	0.271	0.350
18	0.371	0.415	0.289	0.265	0.335
19	0.355	0.402	0.275	0.262	0.324
20	0.363	0.392	0.266	0.262	0.321
21	0.378	0.397	0.261	0.271	0.327
22	0.393	0.412	0.253	0.285	0.336
23	0.402	0.426	0.259	0.305	0.348
24	0.404	0.433	0.264	0.312	0.353
25	0.410	0.424	0.277	0.305	0.354
26	0.404	0.423	0.283	0.297	0.352
27	0.400	0.425	0.293	0.288	0.352
28	0.395	0.416	0.292	0.279	0.345
29	0.388	0.415	0.294	0.272	0.342
30	0.393	0.419	0.284	0.272	0.342
31	0.401	0.427	0.273	0.283	0.346
32	0.402	0.430	0.284	0.304	0.355
33	0.389	0.403	0.289	0.286	0.342
34	0.383	0.381	0.284	0.287	0.334
35	0.387	0.366	0.293	0.294	0.335
36	0.388	0.364	0.305	0.297	0.338
37	0.391	0.362	0.310	0.296	0.340
38	0.393	0.364	0.308	0.277	0.335
39	0.392	0.380	0.282	0.266	0.330
40	0.394	0.394	0.271	0.282	0.335
41	0.392	0.386	0.271	0.293	0.335
42	0.360	0.366	0.259	0.284	0.317
43	0.348	0.364	0.258	0.285	0.314
44	0.343	0.365	0.260	0.280	0.312
45	0.349	0.370	0.274	0.296	0.322
46	0.343	0.394	0.281	0.304	0.331
47	0.345	0.400	0.278	0.301	0.331
48	0.341	0.405	0.272	0.286	0.326
49	0.337	0.409	0.283	0.277	0.326
50	0.329	0.412	0.281	0.283	0.326
51	0.332	0.408	0.286	0.289	0.329
52	0.325	0.403	0.290	0.291	0.327
53	0.327	0.395	0.296	0.288	0.327
54	0.327	0.405	0.308	0.291	0.333
55	0.334	0.401	0.315	0.282	0.333
56	0.333	0.391	0.302	0.295	0.330
57	0.321	0.381	0.297	0.281	0.320
58	0.320	0.373	0.288	0.264	0.311
59	0.320	0.364	0.288	0.259	0.308
60	0.311	0.354	0.275	0.267	0.302
61	0.297	0.363	0.283	0.278	0.305
62	0.283	0.373	0.291	0.282	0.307
63	0.290	0.390	0.306	0.286	0.318
64	0.321	0.400	0.312	0.304	0.334
65	0.342	0.409	0.300	0.308	0.340
66	0.340	0.396	0.290	0.297	0.331
67	0.328	0.391	0.289	0.293	0.325
68	0.333	0.386	0.297	0.298	0.329
69	0.344	0.392	0.302	0.312	0.338
70	0.358	0.401	0.310	0.313	0.346
71	0.360	0.400	0.303	0.306	0.342
72	0.351	0.413	0.283	0.308	0.339
73	0.332	0.411	0.274	0.293	0.327
74	0.328	0.414	0.282	0.292	0.329
75	0.327	0.417	0.280	0.301	0.331
76	0.325	0.414	0.281	0.299	0.330
77	0.324	0.415	0.287	0.293	0.330
78	0.338	0.432	0.294	0.295	0.340
79	0.352	0.429	0.320	0.311	0.353
80	0.357	0.423	0.330	0.321	0.358
81	0.359	0.408	0.321	0.317	0.351
82	0.356	0.387	0.316	0.297	0.339
83	0.357	0.377	0.308	0.290	0.333
84	0.349	0.370	0.314	0.285	0.329
85	0.354	0.375	0.318	0.292	0.335
86	0.360	0.377	0.308	0.298	0.336
87	0.360	0.393	0.317	0.309	0.345
88	0.357	0.411	0.325	0.320	0.353
89	0.349	0.411	0.315	0.323	0.350
90	0.328	0.385	0.298	0.307	0.330
91	0.321	0.375	0.295	0.307	0.324
92	0.329	0.374	0.292	0.316	0.328
93	0.351	0.386	0.307	0.333	0.344
94	0.356	0.388	0.307	0.349	0.350
95	0.346	0.385	0.305	0.353	0.347
96	0.335	0.376	0.300	0.364	0.344
97	0.324	0.363	0.264	0.338	0.322
98	0.315	0.354	0.264	0.340	0.318
99	0.323	0.358	0.266	0.330	0.319
100	0.336	0.358	0.269	0.308	0.318
101	0.341	0.357	0.276	0.303	0.319
102	0.358	0.371	0.287	0.305	0.330
103	0.378	0.369	0.304	0.315	0.341
104	0.381	0.379	0.302	0.306	0.342
105	0.366	0.366	0.294	0.300	0.332
106	0.351	0.343	0.297	0.289	0.320
107	0.354	0.340	0.297	0.284	0.319
108	0.361	0.328	0.300	0.287	0.319
109	0.358	0.329	0.312	0.283	0.321
110	0.368	0.334	0.317	0.293	0.328
111	0.369	0.345	0.320	0.295	0.332
112	0.370	0.360	0.317	0.305	0.338
113	0.353	0.369	0.315	0.321	0.339
114	0.339	0.356	0.303	0.302	0.325
115	0.336	0.352	0.303	0.298	0.322
116	0.345	0.357	0.309	0.301	0.328
117	0.355	0.366	0.321	0.309	0.338
118	0.360	0.374	0.331	0.334	0.350
119	0.368	0.376	0.325	0.338	0.352
120	0.372	0.371	0.324	0.340	0.352
121	0.372	0.361	0.329	0.313	0.344
122	0.365	0.365	0.330	0.291	0.337
123	0.362	0.362	0.322	0.288	0.334
124	0.366	0.355	0.324	0.287	0.333
125	0.368	0.349	0.323	0.301	0.335
126	0.374	0.356	0.303	0.309	0.336
127	0.390	0.357	0.306	0.307	0.340
128	0.379	0.365	0.303	0.304	0.338
129	0.366	0.361	0.292	0.295	0.329
130	0.356	0.338	0.307	0.280	0.320
131	0.348	0.319	0.313	0.267	0.312
132	0.340	0.308	0.313	0.281	0.311
133	0.331	0.305	0.310	0.283	0.307
134	0.321	0.306	0.311	0.280	0.304
135	0.325	0.330	0.323	0.280	0.314
136	0.338	0.359	0.328	0.314	0.335
137	0.350	0.375	0.320	0.326	0.343
138	0.328	0.353	0.303	0.321	0.326
139	0.314	0.343	0.290	0.315	0.316
140	0.316	0.343	0.298	0.305	0.315
141	0.319	0.347	0.288	0.314	0.317
142	0.342	0.368	0.295	0.325	0.332
143	0.347	0.381	0.301	0.328	0.339
144	0.344	0.385	0.304	0.321	0.339
145	0.334	0.387	0.317	0.348	0.347
146	0.326	0.382	0.314	0.349	0.343
147	0.330	0.389	0.313	0.345	0.344
148	0.334	0.386	0.319	0.353	0.348
149	0.332	0.383	0.316	0.355	0.346
150	0.333	0.385	0.301	0.359	0.345
151	0.344	0.378	0.301	0.361	0.346
152	0.344	0.387	0.300	0.360	0.348
153	0.328	0.368	0.293	0.335	0.331
154	0.311	0.340	0.292	0.322	0.316
155	0.306	0.324	0.312	0.311	0.313
156	0.302	0.308	0.308	0.306	0.306
157	0.320	0.317	0.317	0.313	0.317
158	0.331	0.314	0.320	0.311	0.319
159	0.341	0.345	0.325	0.319	0.333
160	0.346	0.370	0.329	0.340	0.346
161	0.346	0.377	0.320	0.339	0.345
162	0.336	0.368	0.297	0.329	0.333
163	0.334	0.357	0.284	0.332	0.327
164	0.340	0.352	0.282	0.336	0.327
165	0.357	0.362	0.281	0.343	0.336
166	0.373	0.381	0.291	0.359	0.351
167	0.372	0.388	0.280	0.357	0.349
168	0.361	0.389	0.277	0.346	0.343
169	0.342	0.388	0.287	0.363	0.345
170	0.337	0.391	0.291	0.368	0.347
171	0.332	0.391	0.302	0.379	0.351
172	0.333	0.382	0.303	0.382	0.350
173	0.334	0.376	0.305	0.382	0.349
174	0.355	0.382	0.303	0.380	0.355
175	0.365	0.382	0.316	0.363	0.357
176	0.360	0.392	0.335	0.361	0.362
177	0.342	0.390	0.331	0.344	0.352
178	0.335	0.382	0.315	0.331	0.341
179	0.323	0.369	0.310	0.335	0.334
180	0.332	0.356	0.308	0.329	0.331
181	0.338	0.364	0.323	0.334	0.340
182	0.350	0.356	0.325	0.332	0.341
183	0.350	0.372	0.325	0.333	0.345
184	0.351	0.393	0.324	0.336	0.351
185	0.354	0.406	0.317	0.334	0.353
186	0.344	0.401	0.304	0.319	0.342
187	0.348	0.389	0.308	0.322	0.342
188	0.359	0.381	0.314	0.331	0.347
189	0.366	0.384	0.322	0.346	0.354
190	0.368	0.401	0.329	0.347	0.361
191	0.351	0.409	0.318	0.344	0.356
192	0.342	0.410	0.330	0.327	0.352
193	0.333	0.405	0.297	0.299	0.334
194	0.327	0.411	0.295	0.287	0.330
195	0.331	0.407	0.302	0.290	0.333
196	0.337	0.397	0.306	0.310	0.338
197	0.336	0.389	0.306	0.321	0.338
198	0.340	0.394	0.311	0.337	0.345
199	0.352	0.394	0.323	0.348	0.354
200	0.346	0.386	0.335	0.351	0.355
201	0.331	0.366	0.327	0.341	0.341
202	0.318	0.352	0.314	0.330	0.329
203	0.303	0.337	0.320	0.330	0.323
204	0.301	0.335	0.318	0.325	0.320
205	0.309	0.339	0.330	0.331	0.327
206	0.311	0.345	0.328	0.330	0.328
207	0.313	0.350	0.337	0.332	0.333
208	0.324	0.359	0.326	0.336	0.336
209	0.334	0.361	0.327	0.337	0.340
210	0.324	0.356	0.322	0.335	0.334
211	0.325	0.354	0.321	0.339	0.335
212	0.319	0.353	0.330	0.348	0.338
213	0.331	0.367	0.334	0.355	0.347
214	0.327	0.389	0.343	0.343	0.351
215	0.332	0.398	0.337	0.335	0.351
216	0.342	0.390	0.320	0.329	0.346
217	0.334	0.382	0.302	0.311	0.332
218	0.321	0.379	0.304	0.288	0.323
219	0.314	0.376	0.305	0.281	0.319
220	0.312	0.372	0.311	0.285	0.320
221	0.306	0.379	0.307	0.286	0.320
222	0.309	0.393	0.306	0.297	0.326
223	0.314	0.396	0.335	0.321	0.342
224	0.311	0.385	0.346	0.350	0.348
225	0.306	0.365	0.331	0.330	0.333
226	0.301	0.360	0.323	0.314	0.325
227	0.281	0.361	0.314	0.312	0.317
228	0.269	0.362	0.311	0.306	0.312
229	0.274	0.373	0.317	0.314	0.320
230	0.274	0.378	0.314	0.320	0.322
231	0.286	0.372	0.326	0.332	0.329
232	0.307	0.374	0.328	0.346	0.339
233	0.327	0.372	0.330	0.351	0.345
234	0.307	0.361	0.325	0.341	0.333
235	0.306	0.363	0.327	0.346	0.336
236	0.304	0.369	0.336	0.359	0.342
237	0.309	0.372	0.347	0.372	0.350
238	0.318	0.386	0.365	0.385	0.363
239	0.310	0.393	0.360	0.371	0.358
240	0.306	0.383	0.347	0.366	0.351
241	0.295	0.371	0.313	0.349	0.332
242	0.279	0.364	0.312	0.345	0.325
243	0.291	0.361	0.319	0.338	0.327
244	0.293	0.348	0.320	0.335	0.324
245	0.287	0.351	0.322	0.337	0.324
246	0.297	0.358	0.323	0.343	0.330
247	0.327	0.370	0.345	0.362	0.351
248	0.329	0.377	0.342	0.376	0.356
249	0.325	0.361	0.330	0.352	0.342
250	0.313	0.347	0.324	0.336	0.330
251	0.305	0.341	0.329	0.337	0.328
252	0.310	0.346	0.327	0.338	0.330
253	0.313	0.359	0.335	0.348	0.339
254	0.315	0.368	0.341	0.354	0.344
255	0.320	0.369	0.340	0.353	0.346
256	0.326	0.376	0.341	0.367	0.353
257	0.331	0.374	0.337	0.365	0.352
258	0.335	0.361	0.327	0.350	0.343
259	0.331	0.364	0.324	0.352	0.343
260	0.329	0.376	0.331	0.355	0.348
261	0.338	0.386	0.348	0.370	0.361
262	0.334	0.390	0.352	0.372	0.362
263	0.332	0.386	0.351	0.363	0.358
264	0.323	0.376	0.341	0.363	0.351
265	0.309	0.337	0.361	0.334	0.335
266	0.299	0.329	0.359	0.324	0.328
267	0.302	0.331	0.356	0.313	0.325
268	0.306	0.331	0.338	0.307	0.320
269	0.306	0.327	0.331	0.309	0.318
270	0.316	0.331	0.338	0.312	0.324
271	0.318	0.348	0.353	0.318	0.334
272	0.329	0.354	0.368	0.312	0.341
273	0.312	0.339	0.351	0.297	0.325
274	0.294	0.326	0.347	0.285	0.313
275	0.272	0.328	0.340	0.276	0.304
276	0.271	0.335	0.343	0.280	0.307
277	0.268	0.347	0.346	0.282	0.311
278	0.271	0.352	0.347	0.285	0.314
279	0.279	0.353	0.354	0.269	0.314
280	0.295	0.357	0.358	0.295	0.326
281	0.311	0.354	0.350	0.316	0.333
282	0.314	0.347	0.344	0.307	0.328
283	0.318	0.344	0.344	0.305	0.328
284	0.329	0.355	0.349	0.311	0.336
285	0.340	0.368	0.353	0.323	0.346
286	0.342	0.366	0.361	0.335	0.351
287	0.335	0.358	0.369	0.334	0.349
288	0.325	0.341	0.367	0.333	0.341
289	0.314	0.328	0.353	0.315	0.327
290	0.301	0.315	0.337	0.302	0.314
291	0.299	0.314	0.331	0.294	0.309
292	0.300	0.313	0.333	0.290	0.309
293	0.302	0.315	0.327	0.280	0.306
294	0.321	0.318	0.329	0.280	0.312
295	0.326	0.319	0.337	0.308	0.322
296	0.330	0.330	0.337	0.310	0.327
297	0.318	0.318	0.324	0.292	0.313
298	0.303	0.309	0.319	0.280	0.303
299	0.285	0.307	0.315	0.267	0.293
300	0.289	0.310	0.310	0.264	0.293
301	0.289	0.316	0.299	0.264	0.292
302	0.293	0.318	0.295	0.264	0.292
303	0.310	0.322	0.303	0.291	0.307
304	0.330	0.320	0.325	0.322	0.324
305	0.349	0.318	0.337	0.341	0.336
306	0.346	0.314	0.320	0.333	0.328
307	0.349	0.319	0.323	0.322	0.328
308	0.354	0.325	0.322	0.320	0.330
309	0.376	0.322	0.328	0.323	0.337
310	0.386	0.321	0.332	0.322	0.340
311	0.385	0.310	0.337	0.327	0.340
312	0.391	0.301	0.346	0.312	0.337
313	0.391	0.326	0.350	0.286	0.338
314	0.390	0.336	0.355	0.265	0.336
315	0.393	0.331	0.351	0.256	0.333
316	0.391	0.331	0.353	0.263	0.334
317	0.388	0.327	0.356	0.269	0.335
318	0.391	0.327	0.354	0.286	0.339
319	0.388	0.339	0.346	0.314	0.347
320	0.366	0.355	0.350	0.331	0.351
321	0.351	0.357	0.342	0.320	0.342
322	0.346	0.341	0.342	0.315	0.336
323	0.344	0.324	0.342	0.307	0.329
324	0.344	0.313	0.341	0.308	0.327
325	0.349	0.318	0.346	0.315	0.332
326	0.350	0.318	0.352	0.312	0.333
327	0.351	0.329	0.361	0.313	0.338
328	0.354	0.366	0.362	0.315	0.349
329	0.348	0.400	0.361	0.314	0.356
330	0.340	0.401	0.345	0.316	0.350
331	0.344	0.392	0.332	0.310	0.345
332	0.348	0.396	0.328	0.314	0.346
333	0.357	0.417	0.333	0.324	0.358
334	0.352	0.426	0.342	0.342	0.366
335	0.346	0.435	0.348	0.333	0.365
336	0.339	0.433	0.345	0.330	0.362
337	0.341	0.438	0.356	0.322	0.364
338	0.335	0.443	0.362	0.311	0.363
339	0.331	0.444	0.366	0.290	0.358
340	0.326	0.433	0.368	0.296	0.356
341	0.323	0.416	0.370	0.289	0.350
342	0.335	0.412	0.369	0.309	0.356
343	0.351	0.404	0.366	0.334	0.364
344	0.352	0.412	0.372	0.348	0.371
345	0.347	0.406	0.335	0.336	0.356
346	0.336	0.400	0.339	0.320	0.349
347	0.327	0.384	0.338	0.306	0.339
348	0.316	0.377	0.339	0.292	0.331
349	0.313	0.378	0.341	0.290	0.331
350	0.318	0.380	0.347	0.290	0.334
351	0.336	0.391	0.350	0.310	0.347
352	0.355	0.405	0.353	0.330	0.361
353	0.365	0.408	0.351	0.345	0.367
354	0.354	0.403	0.343	0.333	0.358
355	0.357	0.395	0.347	0.334	0.359
356	0.367	0.386	0.353	0.342	0.362
357	0.379	0.394	0.360	0.357	0.373
358	0.383	0.415	0.364	0.371	0.383
359	0.377	0.421	0.354	0.372	0.381
360	0.386	0.422	0.343	0.373	0.381
361	0.377	0.412	0.320	0.370	0.370
362	0.378	0.413	0.314	0.359	0.366
363	0.372	0.413	0.311	0.354	0.363
364	0.362	0.408	0.310	0.345	0.356
365	0.357	0.399	0.304	0.339	0.350
366	0.360	0.394	0.309	0.347	0.352
367	0.361	0.408	0.322	0.358	0.362
368	0.348	0.407	0.325	0.363	0.361
369	0.334	0.380	0.300	0.336	0.338
370	0.316	0.370	0.286	0.324	0.324
371	0.297	0.359	0.280	0.319	0.314
372	0.288	0.361	0.281	0.316	0.311
373	0.279	0.375	0.283	0.319	0.314
374	0.273	0.377	0.285	0.325	0.315
375	0.279	0.372	0.282	0.331	0.316
376	0.304	0.378	0.288	0.353	0.331
377	0.325	0.368	0.296	0.364	0.338
378	0.322	0.362	0.295	0.361	0.335
379	0.315	0.360	0.298	0.357	0.333
380	0.315	0.366	0.311	0.359	0.337
381	0.332	0.377	0.310	0.361	0.345
382	0.333	0.383	0.305	0.373	0.348
383	0.335	0.383	0.299	0.371	0.347
384	0.339	0.387	0.279	0.359	0.341
385	0.331	0.374	0.262	0.349	0.329
386	0.315	0.384	0.270	0.339	0.327
387	0.313	0.388	0.280	0.334	0.329
388	0.305	0.384	0.287	0.334	0.327
389	0.308	0.383	0.289	0.341	0.330
390	0.313	0.391	0.284	0.352	0.335
391	0.311	0.398	0.307	0.365	0.345
392	0.307	0.395	0.312	0.368	0.345
393	0.289	0.380	0.301	0.346	0.329
394	0.274	0.367	0.291	0.338	0.318
395	0.259	0.361	0.280	0.340	0.310
396	0.251	0.358	0.277	0.339	0.306
397	0.257	0.366	0.288	0.340	0.313
398	0.253	0.372	0.290	0.346	0.315
399	0.254	0.367	0.291	0.353	0.316
400	0.295	0.373	0.300	0.364	0.333
401	0.319	0.372	0.303	0.364	0.340
402	0.319	0.365	0.289	0.353	0.331
403	0.320	0.368	0.294	0.354	0.334
404	0.314	0.373	0.295	0.357	0.335
405	0.318	0.391	0.314	0.367	0.347
406	0.327	0.395	0.315	0.373	0.352
407	0.334	0.391	0.304	0.368	0.349
408	0.340	0.388	0.300	0.369	0.349
409	0.357	0.361	0.295	0.350	0.341
410	0.361	0.367	0.295	0.336	0.340
411	0.349	0.376	0.299	0.328	0.338
412	0.340	0.373	0.305	0.322	0.335
413	0.337	0.375	0.305	0.324	0.335
414	0.353	0.383	0.320	0.346	0.351
415	0.367	0.382	0.336	0.365	0.362
416	0.359	0.383	0.331	0.365	0.359
417	0.342	0.378	0.301	0.336	0.339
418	0.322	0.374	0.294	0.326	0.329
419	0.312	0.363	0.294	0.321	0.323
420	0.312	0.361	0.299	0.319	0.323
421	0.321	0.371	0.309	0.330	0.333
422	0.329	0.373	0.308	0.337	0.337
423	0.340	0.373	0.307	0.341	0.340
424	0.360	0.378	0.316	0.353	0.352
425	0.365	0.384	0.317	0.358	0.356
426	0.362	0.382	0.306	0.347	0.349
427	0.375	0.383	0.310	0.350	0.354
428	0.374	0.388	0.310	0.357	0.357
429	0.372	0.399	0.321	0.372	0.366
430	0.378	0.388	0.321	0.387	0.368
431	0.379	0.381	0.311	0.385	0.364
432	0.392	0.385	0.291	0.394	0.366
433	0.393	0.370	0.288	0.376	0.357
434	0.411	0.362	0.285	0.361	0.355
435	0.414	0.364	0.291	0.352	0.355
436	0.414	0.356	0.294	0.356	0.355
437	0.408	0.362	0.296	0.359	0.356
438	0.399	0.374	0.294	0.367	0.358
439	0.389	0.374	0.316	0.373	0.363
440	0.387	0.376	0.318	0.364	0.361
441	0.377	0.358	0.294	0.345	0.344
442	0.364	0.340	0.292	0.328	0.331
443	0.358	0.328	0.294	0.327	0.327
444	0.360	0.333	0.298	0.339	0.332
445	0.368	0.346	0.312	0.346	0.343
446	0.371	0.353	0.310	0.358	0.348
447	0.371	0.345	0.315	0.360	0.348
448	0.379	0.359	0.320	0.353	0.353
449	0.378	0.372	0.321	0.360	0.358
450	0.368	0.375	0.301	0.345	0.347
451	0.377	0.380	0.301	0.339	0.349
452	0.378	0.387	0.315	0.343	0.356
453	0.392	0.401	0.332	0.357	0.371
454	0.397	0.401	0.335	0.371	0.376
455	0.391	0.392	0.329	0.391	0.376
456	0.397	0.391	0.322	0.407	0.379
457	0.386	0.372	0.307	0.396	0.365
458	0.387	0.376	0.303	0.381	0.362
459	0.395	0.382	0.308	0.376	0.365
460	0.400	0.364	0.308	0.365	0.359
461	0.399	0.360	0.304	0.366	0.357
462	0.393	0.374	0.314	0.360	0.360
463	0.394	0.376	0.327	0.358	0.364
464	0.380	0.377	0.321	0.352	0.357
465	0.370	0.358	0.305	0.337	0.343
466	0.362	0.347	0.297	0.334	0.335
467	0.351	0.338	0.293	0.339	0.330
468	0.349	0.336	0.282	0.334	0.325
469	0.364	0.337	0.288	0.339	0.332
470	0.369	0.338	0.284	0.338	0.332
471	0.369	0.340	0.287	0.328	0.331
472	0.372	0.361	0.300	0.349	0.346
473	0.377	0.371	0.314	0.364	0.357
474	0.389	0.364	0.292	0.360	0.351
475	0.396	0.362	0.286	0.350	0.349
476	0.394	0.367	0.289	0.349	0.350
477	0.399	0.387	0.305	0.356	0.362
478	0.405	0.387	0.316	0.371	0.370
479	0.403	0.380	0.315	0.374	0.368
480	0.407	0.361	0.300	0.383	0.363
481	0.406	0.344	0.274	0.357	0.345
482	0.410	0.341	0.264	0.351	0.342
483	0.409	0.356	0.254	0.347	0.341
484	0.413	0.361	0.252	0.350	0.344
485	0.416	0.355	0.249	0.352	0.343
486	0.423	0.359	0.251	0.365	0.349
487	0.424	0.383	0.261	0.379	0.362
488	0.406	0.394	0.265	0.384	0.362
489	0.392	0.374	0.255	0.363	0.346
490	0.381	0.353	0.256	0.355	0.337
491	0.376	0.343	0.249	0.359	0.332
492	0.377	0.349	0.244	0.361	0.333
493	0.385	0.358	0.245	0.375	0.341
494	0.386	0.359	0.241	0.372	0.340
495	0.389	0.369	0.246	0.368	0.343
496	0.395	0.393	0.264	0.368	0.355
497	0.395	0.400	0.277	0.367	0.360
498	0.387	0.379	0.261	0.358	0.346
499	0.392	0.370	0.252	0.359	0.343
500	0.387	0.372	0.248	0.367	0.344
501	0.395	0.380	0.248	0.387	0.352
502	0.408	0.401	0.251	0.401	0.365
503	0.407	0.410	0.260	0.390	0.367
504	0.410	0.407	0.252	0.396	0.366
505	0.401	0.396	0.255	0.380	0.358
506	0.407	0.398	0.279	0.367	0.363
507	0.409	0.399	0.275	0.361	0.361
508	0.410	0.393	0.274	0.362	0.360
509	0.411	0.394	0.277	0.366	0.362
510	0.415	0.394	0.291	0.369	0.367
511	0.414	0.396	0.319	0.377	0.377
512	0.401	0.398	0.329	0.383	0.378
513	0.377	0.389	0.308	0.357	0.358
514	0.365	0.368	0.310	0.348	0.348
515	0.363	0.349	0.307	0.346	0.341
516	0.359	0.341	0.307	0.341	0.337
517	0.365	0.348	0.321	0.356	0.348
518	0.369	0.358	0.324	0.357	0.352
519	0.378	0.371	0.329	0.350	0.357
520	0.388	0.389	0.336	0.351	0.366
521	0.397	0.392	0.329	0.348	0.366
522	0.383	0.371	0.321	0.343	0.354
523	0.384	0.356	0.318	0.341	0.350
524	0.393	0.360	0.328	0.350	0.358
525	0.406	0.366	0.345	0.365	0.370
526	0.409	0.381	0.352	0.366	0.377
527	0.404	0.385	0.347	0.354	0.373
528	0.405	0.407	0.343	0.346	0.375
529	0.386	0.405	0.322	0.333	0.361
530	0.387	0.416	0.312	0.337	0.363
531	0.394	0.418	0.317	0.338	0.367
532	0.387	0.419	0.319	0.346	0.368
533	0.387	0.416	0.320	0.349	0.368
534	0.388	0.415	0.333	0.355	0.373
535	0.388	0.400	0.347	0.358	0.373
536	0.383	0.387	0.340	0.365	0.369
537	0.361	0.371	0.329	0.345	0.352
538	0.344	0.361	0.329	0.334	0.342
539	0.335	0.359	0.339	0.335	0.342
540	0.336	0.356	0.329	0.334	0.339
541	0.338	0.362	0.330	0.341	0.343
542	0.341	0.373	0.331	0.349	0.348
543	0.350	0.373	0.329	0.349	0.350
544	0.377	0.376	0.333	0.350	0.359
545	0.384	0.378	0.332	0.363	0.364
546	0.370	0.375	0.324	0.356	0.356
547	0.370	0.380	0.325	0.358	0.358
548	0.364	0.387	0.325	0.367	0.361
549	0.376	0.398	0.344	0.390	0.377
550	0.390	0.409	0.347	0.391	0.384
551	0.402	0.403	0.342	0.382	0.382
552	0.410	0.400	0.335	0.389	0.383
553	0.395	0.381	0.326	0.371	0.368
554	0.383	0.389	0.332	0.364	0.367
555	0.367	0.388	0.340	0.364	0.365
556	0.351	0.375	0.337	0.361	0.356
557	0.341	0.376	0.335	0.359	0.353
558	0.338	0.381	0.345	0.366	0.357
559	0.343	0.380	0.342	0.376	0.360
560	0.347	0.393	0.353	0.368	0.365
561	0.334	0.379	0.339	0.350	0.350
562	0.317	0.367	0.339	0.341	0.341
563	0.300	0.354	0.335	0.336	0.331
564	0.287	0.354	0.331	0.338	0.327
565	0.299	0.367	0.336	0.352	0.338
566	0.299	0.375	0.338	0.349	0.340
567	0.314	0.373	0.330	0.351	0.342
568	0.346	0.373	0.344	0.357	0.355
569	0.379	0.373	0.351	0.357	0.365
570	0.374	0.372	0.337	0.357	0.360
571	0.371	0.371	0.334	0.349	0.356
572	0.367	0.377	0.344	0.352	0.360
573	0.371	0.390	0.371	0.363	0.374
574	0.378	0.402	0.374	0.350	0.376
575	0.394	0.404	0.372	0.359	0.383
576	0.400	0.398	0.377	0.357	0.383
577	0.392	0.373	0.363	0.345	0.368
578	0.386	0.377	0.354	0.331	0.362
579	0.384	0.384	0.356	0.317	0.360
580	0.381	0.366	0.358	0.310	0.354
581	0.386	0.365	0.359	0.314	0.356
582	0.404	0.374	0.364	0.321	0.365
583	0.407	0.373	0.362	0.353	0.374
584	0.398	0.382	0.366	0.353	0.375
585	0.372	0.364	0.349	0.336	0.355
586	0.353	0.345	0.342	0.321	0.340
587	0.347	0.337	0.340	0.316	0.335
588	0.345	0.333	0.342	0.312	0.333
589	0.351	0.340	0.344	0.316	0.338
590	0.351	0.345	0.343	0.309	0.337
591	0.357	0.354	0.350	0.298	0.340
592	0.372	0.372	0.359	0.305	0.352
593	0.383	0.385	0.358	0.324	0.362
594	0.376	0.383	0.347	0.325	0.358
595	0.378	0.386	0.349	0.323	0.359
596	0.374	0.394	0.348	0.329	0.361
597	0.386	0.410	0.356	0.341	0.373
598	0.385	0.414	0.366	0.330	0.374
599	0.396	0.405	0.363	0.327	0.373
600	0.400	0.397	0.355	0.323	0.369
601	0.401	0.390	0.338	0.297	0.356
602	0.397	0.404	0.327	0.277	0.351
603	0.398	0.402	0.326	0.276	0.350
604	0.397	0.393	0.321	0.281	0.348
605	0.397	0.393	0.321	0.283	0.348
606	0.406	0.404	0.330	0.290	0.358
607	0.407	0.398	0.341	0.299	0.361
608	0.392	0.395	0.358	0.307	0.363
609	0.368	0.388	0.348	0.288	0.348
610	0.357	0.368	0.343	0.271	0.335
611	0.348	0.362	0.345	0.270	0.331
612	0.346	0.364	0.341	0.271	0.331
613	0.350	0.375	0.350	0.271	0.337
614	0.352	0.386	0.351	0.265	0.338
615	0.360	0.390	0.348	0.272	0.342
616	0.369	0.399	0.349	0.293	0.352
617	0.378	0.404	0.349	0.323	0.363
618	0.380	0.397	0.347	0.318	0.361
619	0.382	0.399	0.349	0.302	0.358
620	0.390	0.404	0.355	0.311	0.365
621	0.402	0.419	0.355	0.322	0.374
622	0.408	0.428	0.368	0.336	0.385
623	0.411	0.425	0.367	0.339	0.385
624	0.417	0.426	0.362	0.338	0.386
625	0.406	0.395	0.353	0.329	0.371
626	0.403	0.409	0.350	0.325	0.372
627	0.403	0.413	0.346	0.324	0.372
628	0.405	0.407	0.344	0.323	0.370
629	0.412	0.401	0.341	0.320	0.369
630	0.421	0.408	0.348	0.318	0.374
631	0.411	0.400	0.353	0.321	0.371
632	0.396	0.399	0.349	0.321	0.366
633	0.382	0.372	0.343	0.309	0.351
634	0.367	0.360	0.335	0.295	0.339
635	0.359	0.364	0.327	0.285	0.334
636	0.355	0.361	0.321	0.282	0.330
637	0.365	0.366	0.321	0.274	0.331
638	0.366	0.375	0.314	0.278	0.333
639	0.372	0.382	0.321	0.278	0.338
640	0.385	0.380	0.334	0.276	0.344
641	0.393	0.396	0.343	0.295	0.357
642	0.393	0.388	0.333	0.295	0.352
643	0.393	0.387	0.342	0.284	0.351
644	0.400	0.390	0.347	0.288	0.356
645	0.412	0.402	0.344	0.298	0.364
646	0.419	0.418	0.349	0.304	0.372
647	0.422	0.417	0.365	0.302	0.376
648	0.421	0.409	0.361	0.286	0.369
649	0.406	0.388	0.352	0.280	0.356
650	0.402	0.396	0.345	0.273	0.354
651	0.397	0.399	0.340	0.282	0.355
652	0.397	0.383	0.334	0.275	0.347
653	0.399	0.383	0.336	0.279	0.349
654	0.412	0.386	0.343	0.298	0.360
655	0.425	0.393	0.340	0.314	0.368
656	0.397	0.398	0.337	0.333	0.366
657	0.381	0.382	0.328	0.314	0.351
658	0.369	0.369	0.306	0.308	0.338
659	0.359	0.355	0.306	0.292	0.328
660	0.359	0.356	0.303	0.281	0.325
661	0.365	0.360	0.303	0.283	0.328
662	0.372	0.379	0.299	0.283	0.333
663	0.374	0.380	0.301	0.286	0.335
664	0.381	0.395	0.317	0.296	0.347
665	0.387	0.408	0.335	0.307	0.359
666	0.389	0.394	0.330	0.310	0.356
667	0.389	0.377	0.320	0.314	0.350
668	0.395	0.375	0.319	0.324	0.353
669	0.406	0.390	0.327	0.339	0.365
670	0.411	0.407	0.339	0.341	0.375
671	0.416	0.424	0.352	0.348	0.385
672	0.417	0.433	0.356	0.343	0.387
673	0.410	0.423	0.346	0.324	0.376
674	0.401	0.429	0.344	0.317	0.373
675	0.399	0.426	0.348	0.320	0.373
676	0.397	0.392	0.347	0.324	0.365
677	0.404	0.374	0.352	0.332	0.366
678	0.420	0.375	0.361	0.344	0.375
679	0.425	0.374	0.375	0.366	0.385
680	0.400	0.377	0.360	0.363	0.375
681	0.382	0.392	0.341	0.338	0.363
682	0.366	0.366	0.341	0.328	0.350
683	0.366	0.349	0.333	0.316	0.341
684	0.356	0.339	0.337	0.309	0.335
685	0.361	0.344	0.346	0.322	0.343
686	0.360	0.361	0.348	0.324	0.349
687	0.366	0.354	0.350	0.326	0.349
688	0.382	0.367	0.346	0.335	0.358
689	0.401	0.397	0.352	0.348	0.375
690	0.400	0.397	0.346	0.347	0.372
691	0.398	0.378	0.349	0.346	0.368
692	0.406	0.376	0.353	0.350	0.371
693	0.415	0.388	0.358	0.360	0.380
694	0.426	0.405	0.369	0.366	0.391
695	0.423	0.418	0.357	0.359	0.390
696	0.423	0.431	0.359	0.357	0.393
697	0.412	0.393	0.351	0.352	0.377
698	0.401	0.392	0.345	0.349	0.371
699	0.397	0.382	0.346	0.351	0.369
700	0.395	0.377	0.349	0.351	0.368
701	0.394	0.381	0.349	0.350	0.369
702	0.388	0.395	0.353	0.357	0.373
703	0.396	0.401	0.358	0.374	0.382
704	0.382	0.390	0.356	0.375	0.376
705	0.363	0.369	0.347	0.348	0.357
706	0.350	0.350	0.339	0.331	0.342
707	0.345	0.350	0.338	0.326	0.340
708	0.340	0.358	0.334	0.329	0.340
709	0.343	0.374	0.343	0.330	0.347
710	0.343	0.374	0.346	0.334	0.349
711	0.346	0.379	0.346	0.335	0.351
712	0.363	0.384	0.353	0.340	0.360
713	0.379	0.388	0.356	0.349	0.368
714	0.375	0.394	0.348	0.345	0.365
715	0.366	0.383	0.348	0.343	0.360
716	0.363	0.391	0.353	0.341	0.362
717	0.374	0.397	0.362	0.347	0.370
718	0.366	0.408	0.369	0.338	0.370
719	0.354	0.410	0.367	0.331	0.365
720	0.349	0.424	0.361	0.328	0.366
721	0.328	0.408	0.351	0.308	0.349
722	0.310	0.410	0.346	0.284	0.338
723	0.304	0.397	0.351	0.276	0.332
724	0.302	0.387	0.353	0.275	0.330
725	0.293	0.386	0.355	0.279	0.329
726	0.293	0.406	0.361	0.288	0.337
727	0.300	0.409	0.359	0.316	0.346
728	0.294	0.398	0.350	0.324	0.341
729	0.284	0.377	0.339	0.305	0.326
730	0.280	0.361	0.335	0.291	0.317
731	0.276	0.353	0.336	0.282	0.312
732	0.273	0.354	0.335	0.282	0.311
733	0.267	0.366	0.345	0.295	0.318
734	0.261	0.372	0.343	0.302	0.319
735	0.253	0.372	0.341	0.305	0.318
736	0.268	0.371	0.345	0.317	0.325
737	0.289	0.377	0.341	0.325	0.333
738	0.298	0.374	0.329	0.324	0.331
739	0.304	0.380	0.328	0.326	0.335
740	0.303	0.381	0.334	0.332	0.338
741	0.310	0.396	0.349	0.339	0.348
742	0.317	0.382	0.358	0.336	0.348
743	0.318	0.383	0.357	0.327	0.346
744	0.313	0.382	0.343	0.327	0.341
745	0.303	0.352	0.338	0.306	0.325
746	0.292	0.355	0.331	0.289	0.317
747	0.293	0.334	0.326	0.279	0.308
748	0.298	0.325	0.324	0.279	0.307
749	0.308	0.333	0.324	0.281	0.312
750	0.321	0.351	0.334	0.288	0.324
751	0.362	0.375	0.344	0.314	0.349
752	0.364	0.366	0.337	0.325	0.348
753	0.355	0.349	0.319	0.308	0.333
754	0.353	0.337	0.314	0.303	0.327
755	0.358	0.336	0.316	0.297	0.327
756	0.363	0.335	0.312	0.293	0.326
757	0.373	0.349	0.322	0.304	0.337
758	0.377	0.354	0.321	0.306	0.340
759	0.377	0.346	0.324	0.307	0.339
760	0.383	0.348	0.324	0.310	0.341
761	0.395	0.362	0.320	0.315	0.348
762	0.392	0.369	0.317	0.318	0.349
763	0.390	0.367	0.310	0.314	0.345
764	0.393	0.373	0.311	0.320	0.349
765	0.410	0.384	0.320	0.321	0.359
766	0.413	0.392	0.319	0.311	0.359
767	0.410	0.388	0.321	0.298	0.354
768	0.403	0.390	0.310	0.284	0.347
769	0.387	0.365	0.293	0.258	0.326
770	0.383	0.357	0.298	0.243	0.320
771	0.380	0.351	0.292	0.236	0.315
772	0.374	0.342	0.297	0.241	0.314
773	0.375	0.343	0.301	0.246	0.316
774	0.393	0.360	0.315	0.256	0.331
775	0.412	0.372	0.321	0.272	0.344
776	0.388	0.373	0.312	0.274	0.337
777	0.369	0.353	0.298	0.267	0.322
778	0.354	0.348	0.288	0.268	0.315
779	0.350	0.348	0.288	0.264	0.312
780	0.349	0.349	0.283	0.263	0.311
781	0.361	0.355	0.283	0.265	0.316
782	0.358	0.361	0.285	0.268	0.318
783	0.356	0.357	0.292	0.267	0.318
784	0.366	0.358	0.297	0.278	0.325
785	0.384	0.358	0.302	0.281	0.331
786	0.384	0.364	0.296	0.285	0.332
787	0.372	0.358	0.293	0.273	0.324
788	0.371	0.363	0.294	0.269	0.324
789	0.382	0.372	0.302	0.275	0.333
790	0.379	0.383	0.300	0.268	0.332
791	0.379	0.372	0.304	0.265	0.330
792	0.366	0.357	0.292	0.266	0.320
793	0.348	0.342	0.272	0.254	0.304
794	0.344	0.336	0.273	0.247	0.300
795	0.342	0.325	0.282	0.248	0.299
796	0.336	0.322	0.279	0.251	0.297
797	0.331	0.323	0.286	0.250	0.297
798	0.344	0.336	0.282	0.248	0.303
799	0.375	0.339	0.276	0.241	0.308
800	0.364	0.335	0.274	0.247	0.305
801	0.359	0.319	0.256	0.244	0.295
802	0.346	0.316	0.255	0.230	0.287
803	0.336	0.316	0.249	0.222	0.281
804	0.330	0.314	0.251	0.211	0.277
805	0.333	0.322	0.263	0.212	0.282
806	0.339	0.324	0.262	0.212	0.284
807	0.337	0.319	0.260	0.224	0.285
808	0.339	0.331	0.271	0.237	0.295
809	0.350	0.354	0.281	0.265	0.313
810	0.360	0.353	0.278	0.284	0.319
811	0.353	0.342	0.269	0.288	0.313
812	0.361	0.347	0.269	0.294	0.318
813	0.368	0.355	0.272	0.306	0.325
814	0.364	0.346	0.285	0.323	0.329
815	0.353	0.334	0.293	0.326	0.327
816	0.343	0.323	0.301	0.328	0.324
817	0.320	0.303	0.311	0.327	0.315
818	0.314	0.297	0.315	0.322	0.312
819	0.308	0.291	0.322	0.332	0.313
820	0.303	0.284	0.317	0.331	0.309
821	0.308	0.273	0.312	0.321	0.304
822	0.321	0.281	0.304	0.315	0.306
823	0.359	0.302	0.299	0.313	0.318
824	0.343	0.305	0.298	0.311	0.314
825	0.314	0.304	0.288	0.305	0.303
826	0.296	0.293	0.280	0.299	0.292
827	0.282	0.285	0.275	0.303	0.286
828	0.269	0.282	0.269	0.302	0.280
829	0.260	0.284	0.277	0.314	0.284
830	0.261	0.290	0.280	0.307	0.285
831	0.278	0.292	0.287	0.306	0.291
832	0.300	0.293	0.315	0.310	0.304
833	0.335	0.306	0.325	0.319	0.321
834	0.342	0.324	0.318	0.319	0.326
835	0.338	0.304	0.304	0.315	0.315
836	0.345	0.306	0.300	0.315	0.317
837	0.358	0.309	0.304	0.322	0.323
838	0.352	0.302	0.319	0.320	0.323
839	0.344	0.289	0.335	0.316	0.321
840	0.334	0.282	0.340	0.316	0.318
841	0.323	0.286	0.344	0.301	0.313
842	0.313	0.268	0.345	0.290	0.304
843	0.312	0.258	0.346	0.292	0.302
844	0.316	0.257	0.349	0.288	0.302
845	0.322	0.260	0.343	0.290	0.304
846	0.344	0.273	0.347	0.298	0.316
847	0.365	0.278	0.355	0.316	0.329
848	0.350	0.289	0.346	0.317	0.326
849	0.332	0.283	0.329	0.301	0.311
850	0.308	0.286	0.324	0.291	0.302
851	0.293	0.295	0.325	0.284	0.299
852	0.278	0.296	0.323	0.275	0.293
853	0.271	0.290	0.330	0.269	0.290
854	0.275	0.280	0.331	0.266	0.288
855	0.288	0.270	0.336	0.268	0.290
856	0.305	0.275	0.337	0.284	0.300
857	0.327	0.292	0.340	0.306	0.317
858	0.342	0.307	0.341	0.309	0.325
859	0.343	0.285	0.340	0.309	0.319
860	0.341	0.290	0.345	0.314	0.322
861	0.347	0.298	0.351	0.327	0.331
862	0.356	0.304	0.354	0.305	0.330
863	0.367	0.298	0.356	0.289	0.327
864	0.377	0.297	0.358	0.272	0.326
865	0.377	0.275	0.346	0.258	0.314
866	0.373	0.287	0.348	0.244	0.313
867	0.373	0.288	0.352	0.250	0.316
868	0.368	0.280	0.350	0.260	0.314
869	0.368	0.290	0.349	0.265	0.318
870	0.371	0.305	0.346	0.274	0.324
871	0.378	0.320	0.348	0.298	0.336
872	0.356	0.330	0.352	0.307	0.336
873	0.321	0.311	0.337	0.280	0.312
874	0.299	0.299	0.336	0.265	0.300
875	0.289	0.303	0.338	0.254	0.296
876	0.285	0.297	0.338	0.251	0.293
877	0.286	0.307	0.356	0.252	0.300
878	0.282	0.318	0.355	0.255	0.303
879	0.297	0.321	0.348	0.272	0.309
880	0.320	0.333	0.349	0.280	0.320
881	0.349	0.335	0.342	0.296	0.331
882	0.358	0.343	0.339	0.301	0.335
883	0.349	0.336	0.334	0.298	0.329
884	0.352	0.347	0.339	0.305	0.336
885	0.355	0.355	0.349	0.318	0.344
886	0.359	0.371	0.355	0.314	0.349
887	0.362	0.362	0.348	0.320	0.348
888	0.355	0.366	0.345	0.309	0.344
889	0.342	0.361	0.336	0.303	0.335
890	0.328	0.354	0.323	0.290	0.324
891	0.322	0.350	0.330	0.286	0.322
892	0.320	0.348	0.340	0.288	0.324
893	0.313	0.349	0.338	0.293	0.323
894	0.310	0.348	0.341	0.306	0.326
895	0.316	0.364	0.342	0.319	0.335
896	0.314	0.371	0.353	0.333	0.343
897	0.299	0.347	0.341	0.309	0.324
898	0.300	0.329	0.338	0.297	0.316
899	0.308	0.328	0.330	0.293	0.315
900	0.310	0.328	0.322	0.289	0.312
901	0.311	0.339	0.327	0.292	0.317
902	0.309	0.338	0.309	0.300	0.314
903	0.315	0.336	0.310	0.321	0.320
904	0.315	0.347	0.318	0.336	0.329
905	0.321	0.359	0.325	0.343	0.337
906	0.317	0.366	0.333	0.337	0.338
907	0.314	0.365	0.336	0.332	0.337
908	0.315	0.373	0.339	0.339	0.342
909	0.314	0.391	0.353	0.354	0.353
910	0.314	0.391	0.356	0.355	0.354
911	0.317	0.384	0.356	0.352	0.352
912	0.319	0.384	0.360	0.352	0.354
913	0.306	0.380	0.353	0.341	0.345
914	0.298	0.369	0.347	0.324	0.334
915	0.300	0.357	0.358	0.319	0.333
916	0.307	0.350	0.370	0.318	0.336
917	0.316	0.351	0.370	0.321	0.339
918	0.346	0.363	0.374	0.326	0.352
919	0.365	0.381	0.385	0.332	0.366
920	0.362	0.376	0.380	0.338	0.364
921	0.352	0.356	0.363	0.323	0.349
922	0.348	0.339	0.355	0.315	0.339
923	0.345	0.342	0.346	0.305	0.334
924	0.340	0.345	0.337	0.297	0.330
925	0.345	0.358	0.343	0.292	0.334
926	0.344	0.369	0.336	0.294	0.336
927	0.344	0.361	0.328	0.302	0.334
928	0.355	0.369	0.332	0.315	0.343
929	0.358	0.372	0.349	0.332	0.353
930	0.356	0.370	0.347	0.333	0.351
931	0.348	0.367	0.341	0.324	0.345
932	0.349	0.377	0.347	0.334	0.352
933	0.349	0.388	0.363	0.345	0.361
934	0.340	0.402	0.373	0.353	0.367
935	0.346	0.395	0.371	0.348	0.365
936	0.338	0.391	0.364	0.350	0.361
937	0.320	0.368	0.351	0.320	0.340
938	0.313	0.360	0.353	0.319	0.336
939	0.314	0.356	0.352	0.324	0.337
940	0.315	0.347	0.353	0.317	0.333
941	0.320	0.344	0.359	0.317	0.335
942	0.326	0.350	0.362	0.321	0.340
943	0.358	0.376	0.367	0.317	0.355
944	0.349	0.376	0.373	0.293	0.348
945	0.329	0.355	0.358	0.280	0.330
946	0.306	0.344	0.348	0.270	0.317
947	0.310	0.339	0.340	0.263	0.313
948	0.307	0.342	0.343	0.245	0.309
949	0.315	0.351	0.342	0.247	0.314
950	0.313	0.361	0.344	0.247	0.316
951	0.312	0.359	0.348	0.250	0.317
952	0.323	0.359	0.350	0.276	0.327
953	0.338	0.359	0.352	0.301	0.338
954	0.334	0.359	0.352	0.307	0.338
955	0.327	0.360	0.347	0.285	0.330
956	0.331	0.366	0.352	0.293	0.335
957	0.332	0.375	0.366	0.302	0.344
958	0.327	0.380	0.363	0.316	0.347
959	0.323	0.370	0.367	0.311	0.343
960	0.312	0.374	0.358	0.318	0.340
961	0.290	0.370	0.341	0.304	0.326
962	0.288	0.366	0.340	0.295	0.322
963	0.291	0.371	0.339	0.288	0.322
964	0.293	0.365	0.331	0.274	0.316
965	0.290	0.363	0.320	0.270	0.311
966	0.296	0.380	0.316	0.270	0.316
967	0.332	0.387	0.296	0.275	0.323
968	0.330	0.381	0.283	0.275	0.318
969	0.313	0.360	0.279	0.251	0.301
970	0.293	0.352	0.276	0.231	0.288
971	0.282	0.346	0.277	0.224	0.282
972	0.274	0.347	0.267	0.222	0.277
973	0.270	0.361	0.268	0.224	0.281
974	0.268	0.372	0.271	0.218	0.282
975	0.268	0.367	0.255	0.222	0.278
976	0.278	0.370	0.256	0.234	0.285
977	0.298	0.374	0.284	0.242	0.300
978	0.305	0.372	0.288	0.259	0.306
979	0.305	0.371	0.264	0.258	0.300
980	0.313	0.376	0.271	0.257	0.304
981	0.315	0.390	0.283	0.268	0.314
982	0.327	0.411	0.277	0.279	0.324
983	0.346	0.403	0.289	0.290	0.332
984	0.346	0.403	0.298	0.286	0.333
985	0.330	0.396	0.286	0.244	0.314
986	0.323	0.404	0.295	0.242	0.316
987	0.325	0.400	0.295	0.248	0.317
988	0.333	0.368	0.301	0.255	0.314
989	0.337	0.363	0.311	0.258	0.317
990	0.352	0.370	0.309	0.259	0.323
991	0.367	0.374	0.306	0.286	0.333
992	0.364	0.361	0.300	0.298	0.331
993	0.337	0.346	0.291	0.272	0.312
994	0.322	0.336	0.276	0.256	0.298
995	0.306	0.323	0.268	0.254	0.288
996	0.299	0.320	0.265	0.251	0.284
997	0.296	0.320	0.271	0.246	0.283
998	0.292	0.327	0.272	0.252	0.286
999	0.299	0.328	0.273	0.255	0.289
1000	0.306	0.337	0.286	0.271	0.300
1001	0.327	0.364	0.312	0.286	0.322
1002	0.339	0.373	0.322	0.290	0.331
1003	0.345	0.360	0.306	0.286	0.324
1004	0.351	0.365	0.304	0.284	0.326
1005	0.359	0.384	0.312	0.300	0.339
1006	0.365	0.393	0.323	0.302	0.346
1007	0.379	0.402	0.331	0.292	0.351
1008	0.384	0.403	0.351	0.282	0.355
1009	0.377	0.370	0.370	0.261	0.345
1010	0.372	0.370	0.368	0.250	0.340
1011	0.369	0.352	0.377	0.249	0.337
1012	0.359	0.349	0.360	0.258	0.332
1013	0.354	0.343	0.355	0.258	0.328
1014	0.360	0.337	0.371	0.274	0.335
1015	0.358	0.336	0.366	0.281	0.335
1016	0.353	0.332	0.358	0.280	0.331
1017	0.338	0.314	0.326	0.257	0.309
1018	0.327	0.304	0.319	0.251	0.300
1019	0.325	0.311	0.321	0.240	0.299
1020	0.324	0.303	0.320	0.236	0.296
1021	0.332	0.302	0.327	0.235	0.299
1022	0.335	0.299	0.327	0.237	0.300
1023	0.333	0.303	0.321	0.249	0.302
1024	0.335	0.322	0.323	0.263	0.311
1025	0.335	0.350	0.327	0.286	0.325
1026	0.333	0.356	0.324	0.290	0.326
1027	0.326	0.341	0.321	0.284	0.318
1028	0.326	0.340	0.326	0.291	0.321
1029	0.320	0.350	0.340	0.306	0.329
1030	0.323	0.357	0.344	0.315	0.335
1031	0.321	0.357	0.333	0.307	0.329
1032	0.315	0.349	0.334	0.294	0.323
1033	0.291	0.334	0.317	0.279	0.305
1034	0.281	0.334	0.331	0.269	0.304
1035	0.270	0.336	0.339	0.273	0.305
1036	0.269	0.330	0.342	0.278	0.305
1037	0.270	0.324	0.347	0.275	0.304
1038	0.273	0.353	0.353	0.285	0.316
1039	0.278	0.372	0.341	0.287	0.319
1040	0.285	0.382	0.345	0.297	0.327
1041	0.278	0.360	0.328	0.269	0.309
1042	0.268	0.345	0.326	0.257	0.299
1043	0.246	0.341	0.327	0.249	0.290
1044	0.225	0.337	0.327	0.244	0.283
1045	0.213	0.350	0.325	0.234	0.281
1046	0.221	0.350	0.316	0.228	0.279
1047	0.230	0.354	0.320	0.242	0.286
1048	0.241	0.366	0.319	0.254	0.295
1049	0.268	0.372	0.316	0.275	0.308
1050	0.279	0.375	0.322	0.283	0.315
1051	0.275	0.372	0.319	0.276	0.311
1052	0.285	0.374	0.323	0.279	0.316
1053	0.297	0.387	0.339	0.296	0.330
1054	0.291	0.393	0.350	0.299	0.333
1055	0.289	0.388	0.352	0.295	0.331
1056	0.281	0.377	0.351	0.291	0.325
1057	0.275	0.376	0.332	0.281	0.316
1058	0.270	0.362	0.330	0.280	0.310
1059	0.276	0.364	0.337	0.276	0.313
1060	0.282	0.342	0.340	0.270	0.309
1061	0.294	0.344	0.342	0.270	0.312
1062	0.295	0.365	0.350	0.276	0.322
1063	0.298	0.377	0.359	0.294	0.332
1064	0.288	0.376	0.352	0.305	0.330
1065	0.283	0.346	0.333	0.277	0.310
1066	0.266	0.324	0.326	0.260	0.294
1067	0.250	0.314	0.326	0.250	0.285
1068	0.243	0.313	0.317	0.248	0.280
1069	0.256	0.317	0.318	0.240	0.283
1070	0.253	0.317	0.325	0.235	0.283
1071	0.252	0.323	0.333	0.253	0.290
1072	0.261	0.344	0.341	0.271	0.304
1073	0.271	0.364	0.339	0.296	0.317
1074	0.280	0.373	0.334	0.309	0.324
1075	0.274	0.372	0.322	0.295	0.316
1076	0.273	0.371	0.325	0.304	0.318
1077	0.282	0.392	0.333	0.317	0.331
1078	0.288	0.402	0.343	0.320	0.338
1079	0.293	0.401	0.337	0.311	0.336
1080	0.287	0.384	0.329	0.309	0.327
1081	0.283	0.376	0.314	0.290	0.316
1082	0.276	0.371	0.315	0.279	0.310
1083	0.280	0.373	0.320	0.275	0.312
1084	0.273	0.370	0.328	0.273	0.311
1085	0.281	0.371	0.322	0.279	0.313
1086	0.290	0.383	0.321	0.297	0.323
1087	0.314	0.404	0.317	0.308	0.336
1088	0.312	0.395	0.311	0.310	0.332
1089	0.312	0.364	0.299	0.282	0.314
1090	0.302	0.344	0.300	0.275	0.305
1091	0.291	0.328	0.304	0.267	0.298
1092	0.282	0.328	0.303	0.257	0.292
1093	0.294	0.328	0.302	0.241	0.291
1094	0.297	0.320	0.296	0.236	0.287
1095	0.298	0.324	0.294	0.257	0.293
1096	0.310	0.344	0.304	0.283	0.310
1097	0.324	0.367	0.302	0.305	0.324
1098	0.334	0.382	0.311	0.314	0.335
1099	0.339	0.374	0.307	0.313	0.333
1100	0.344	0.376	0.305	0.314	0.335
1101	0.347	0.393	0.317	0.322	0.345
1102	0.347	0.401	0.323	0.333	0.351
1103	0.366	0.398	0.322	0.323	0.352
1104	0.369	0.403	0.318	0.320	0.352
1105	0.350	0.385	0.312	0.293	0.335
1106	0.344	0.372	0.317	0.280	0.328
1107	0.344	0.368	0.313	0.271	0.324
1108	0.345	0.370	0.312	0.275	0.326
1109	0.341	0.371	0.309	0.281	0.326
1110	0.345	0.383	0.320	0.291	0.335
1111	0.361	0.400	0.339	0.306	0.352
1112	0.351	0.385	0.336	0.298	0.342
1113	0.343	0.364	0.320	0.276	0.326
1114	0.326	0.351	0.321	0.251	0.312
1115	0.329	0.347	0.328	0.225	0.307
1116	0.323	0.342	0.331	0.214	0.303
1117	0.321	0.349	0.330	0.207	0.302
1118	0.328	0.348	0.331	0.211	0.304
1119	0.335	0.352	0.339	0.218	0.311
1120	0.340	0.363	0.346	0.244	0.323
1121	0.353	0.386	0.354	0.287	0.345
1122	0.355	0.391	0.350	0.322	0.355
1123	0.368	0.373	0.339	0.305	0.346
1124	0.369	0.379	0.348	0.307	0.350
1125	0.376	0.397	0.361	0.319	0.363
1126	0.365	0.409	0.367	0.328	0.367
1127	0.375	0.418	0.363	0.326	0.371
1128	0.384	0.409	0.371	0.326	0.373
1129	0.381	0.386	0.351	0.319	0.359
1130	0.382	0.378	0.349	0.312	0.355
1131	0.374	0.375	0.349	0.310	0.352
1132	0.353	0.370	0.348	0.297	0.342
1133	0.352	0.364	0.342	0.297	0.339
1134	0.361	0.378	0.347	0.299	0.346
1135	0.380	0.394	0.355	0.305	0.359
1136	0.378	0.385	0.357	0.287	0.352
1137	0.356	0.357	0.338	0.252	0.326
1138	0.344	0.345	0.330	0.219	0.309
1139	0.340	0.343	0.325	0.201	0.302
1140	0.341	0.337	0.321	0.201	0.300
1141	0.345	0.336	0.327	0.204	0.303
1142	0.346	0.337	0.327	0.201	0.303
1143	0.350	0.341	0.333	0.211	0.309
1144	0.355	0.356	0.345	0.229	0.321
1145	0.377	0.372	0.354	0.266	0.342
1146	0.377	0.374	0.351	0.295	0.349
1147	0.374	0.345	0.335	0.291	0.336
1148	0.382	0.348	0.336	0.291	0.339
1149	0.382	0.360	0.341	0.301	0.346
1150	0.383	0.366	0.341	0.314	0.351
1151	0.389	0.376	0.339	0.327	0.358
1152	0.397	0.383	0.342	0.323	0.361
1153	0.382	0.363	0.332	0.307	0.346
1154	0.380	0.355	0.330	0.301	0.341
1155	0.374	0.342	0.323	0.304	0.336
1156	0.367	0.323	0.322	0.308	0.330
1157	0.369	0.322	0.313	0.311	0.328
1158	0.369	0.322	0.309	0.323	0.331
1159	0.371	0.329	0.306	0.338	0.336
1160	0.378	0.332	0.301	0.335	0.336
1161	0.368	0.328	0.301	0.310	0.327
1162	0.352	0.314	0.305	0.303	0.318
1163	0.342	0.304	0.306	0.302	0.314
1164	0.335	0.300	0.303	0.293	0.308
1165	0.338	0.302	0.311	0.282	0.308
1166	0.337	0.298	0.312	0.288	0.309
1167	0.336	0.284	0.313	0.300	0.308
1168	0.337	0.287	0.321	0.312	0.314
1169	0.351	0.327	0.330	0.323	0.333
1170	0.356	0.349	0.333	0.331	0.342
1171	0.362	0.325	0.323	0.325	0.334
1172	0.367	0.329	0.315	0.330	0.335
1173	0.369	0.341	0.322	0.346	0.344
1174	0.360	0.364	0.325	0.359	0.352
1175	0.375	0.382	0.340	0.360	0.364
1176	0.367	0.398	0.340	0.367	0.368
1177	0.345	0.365	0.350	0.347	0.352
1178	0.340	0.356	0.350	0.331	0.344
1179	0.333	0.347	0.348	0.322	0.338
1180	0.327	0.341	0.351	0.325	0.336
1181	0.331	0.332	0.347	0.324	0.333
1182	0.336	0.328	0.361	0.336	0.340
1183	0.346	0.331	0.364	0.351	0.348
1184	0.336	0.327	0.369	0.349	0.345
1185	0.303	0.309	0.350	0.333	0.324
1186	0.287	0.301	0.346	0.323	0.314
1187	0.271	0.294	0.350	0.317	0.308
1188	0.273	0.291	0.351	0.310	0.306
1189	0.272	0.287	0.362	0.307	0.307
1190	0.274	0.270	0.367	0.302	0.303
1191	0.285	0.278	0.365	0.314	0.311
1192	0.300	0.304	0.366	0.330	0.325
1193	0.327	0.347	0.368	0.341	0.346
1194	0.342	0.353	0.363	0.349	0.352
1195	0.338	0.337	0.349	0.342	0.342
1196	0.339	0.337	0.355	0.350	0.345
1197	0.355	0.336	0.371	0.360	0.356
1198	0.355	0.349	0.374	0.364	0.360
1199	0.353	0.382	0.370	0.364	0.367
1200	0.350	0.390	0.370	0.362	0.368
1201	0.334	0.362	0.359	0.349	0.351
1202	0.323	0.355	0.359	0.343	0.345
1203	0.318	0.360	0.359	0.337	0.344
1204	0.316	0.357	0.362	0.335	0.342
1205	0.310	0.368	0.360	0.336	0.344
1206	0.307	0.389	0.367	0.339	0.351
1207	0.309	0.390	0.363	0.344	0.351
1208	0.306	0.374	0.374	0.346	0.350
1209	0.281	0.345	0.358	0.331	0.329
1210	0.260	0.340	0.355	0.322	0.319
1211	0.239	0.349	0.359	0.318	0.316
1212	0.232	0.347	0.363	0.309	0.313
1213	0.227	0.354	0.366	0.304	0.313
1214	0.219	0.348	0.367	0.298	0.308
1215	0.237	0.344	0.362	0.309	0.313
1216	0.254	0.349	0.362	0.323	0.322
1217	0.281	0.363	0.360	0.344	0.337
1218	0.299	0.364	0.359	0.350	0.343
1219	0.293	0.361	0.351	0.344	0.337
1220	0.296	0.367	0.350	0.350	0.341
1221	0.314	0.379	0.356	0.362	0.353
1222	0.328	0.383	0.372	0.371	0.363
1223	0.343	0.392	0.367	0.369	0.368
1224	0.337	0.399	0.357	0.368	0.365
1225	0.314	0.387	0.351	0.358	0.353
1226	0.298	0.380	0.349	0.355	0.345
1227	0.290	0.372	0.352	0.353	0.342
1228	0.286	0.367	0.349	0.357	0.340
1229	0.281	0.370	0.347	0.357	0.339
1230	0.282	0.390	0.348	0.357	0.344
1231	0.283	0.400	0.348	0.355	0.347
1232	0.269	0.395	0.366	0.349	0.345
1233	0.242	0.367	0.343	0.328	0.320
1234	0.230	0.351	0.336	0.321	0.309
1235	0.224	0.346	0.339	0.312	0.305
1236	0.212	0.344	0.334	0.304	0.298
1237	0.212	0.343	0.329	0.286	0.293
1238	0.217	0.345	0.335	0.284	0.295
1239	0.224	0.342	0.347	0.297	0.303
1240	0.240	0.343	0.352	0.315	0.313
1241	0.272	0.363	0.352	0.334	0.330
1242	0.297	0.372	0.358	0.338	0.341
1243	0.299	0.368	0.353	0.339	0.340
1244	0.302	0.369	0.358	0.341	0.342
1245	0.299	0.373	0.360	0.352	0.346
1246	0.313	0.384	0.376	0.356	0.357
1247	0.322	0.384	0.372	0.353	0.358
1248	0.310	0.372	0.371	0.350	0.351
1249	0.325	0.344	0.354	0.318	0.335
1250	0.323	0.348	0.357	0.306	0.334
1251	0.325	0.342	0.357	0.305	0.332
1252	0.322	0.335	0.356	0.311	0.331
1253	0.332	0.339	0.353	0.312	0.334
1254	0.356	0.358	0.349	0.317	0.345
1255	0.366	0.370	0.347	0.315	0.350
1256	0.347	0.367	0.351	0.309	0.343
1257	0.330	0.344	0.335	0.291	0.325
1258	0.319	0.331	0.332	0.284	0.316
1259	0.314	0.330	0.332	0.286	0.316
1260	0.312	0.325	0.336	0.287	0.315
1261	0.314	0.321	0.335	0.279	0.312
1262	0.326	0.324	0.336	0.267	0.313
1263	0.331	0.328	0.344	0.270	0.318
1264	0.341	0.338	0.343	0.284	0.327
1265	0.345	0.350	0.341	0.299	0.334
1266	0.358	0.353	0.339	0.306	0.339
1267	0.361	0.343	0.334	0.299	0.334
1268	0.353	0.341	0.331	0.300	0.331
1269	0.357	0.353	0.343	0.304	0.339
1270	0.358	0.356	0.356	0.301	0.343
1271	0.372	0.368	0.352	0.286	0.345
1272	0.379	0.361	0.347	0.281	0.342
1273	0.353	0.349	0.335	0.245	0.320
1274	0.336	0.341	0.332	0.234	0.311
1275	0.328	0.341	0.328	0.227	0.306
1276	0.331	0.337	0.332	0.244	0.311
1277	0.335	0.342	0.333	0.251	0.315
1278	0.340	0.358	0.332	0.262	0.323
1279	0.344	0.376	0.337	0.257	0.329
1280	0.343	0.364	0.340	0.238	0.321
1281	0.323	0.341	0.337	0.221	0.305
1282	0.313	0.333	0.326	0.209	0.295
1283	0.312	0.327	0.328	0.202	0.293
1284	0.312	0.324	0.327	0.187	0.288
1285	0.299	0.320	0.334	0.175	0.282
1286	0.297	0.315	0.336	0.175	0.281
1287	0.296	0.318	0.329	0.180	0.281
1288	0.304	0.329	0.322	0.192	0.287
1289	0.314	0.344	0.320	0.217	0.299
1290	0.319	0.349	0.319	0.235	0.306
1291	0.327	0.344	0.315	0.237	0.306
1292	0.332	0.340	0.314	0.243	0.307
1293	0.338	0.362	0.312	0.254	0.316
1294	0.348	0.358	0.311	0.269	0.321
1295	0.340	0.361	0.304	0.269	0.318
1296	0.346	0.344	0.313	0.278	0.320
1297	0.325	0.334	0.305	0.265	0.307
1298	0.305	0.331	0.309	0.255	0.300
1299	0.297	0.332	0.306	0.258	0.298
1300	0.298	0.313	0.305	0.264	0.295
1301	0.306	0.311	0.310	0.264	0.298
1302	0.324	0.339	0.316	0.259	0.309
1303	0.345	0.351	0.322	0.252	0.318
1304	0.341	0.337	0.331	0.239	0.312
1305	0.317	0.312	0.331	0.209	0.292
1306	0.306	0.311	0.314	0.188	0.280
1307	0.286	0.319	0.312	0.175	0.273
1308	0.285	0.325	0.312	0.170	0.273
1309	0.293	0.327	0.312	0.179	0.278
1310	0.295	0.328	0.313	0.182	0.280
1311	0.307	0.338	0.312	0.187	0.286
1312	0.318	0.339	0.321	0.195	0.293
1313	0.338	0.336	0.339	0.224	0.309
1314	0.348	0.322	0.345	0.272	0.321
1315	0.355	0.306	0.333	0.261	0.314
1316	0.355	0.314	0.334	0.258	0.315
1317	0.367	0.332	0.350	0.255	0.326
1318	0.370	0.327	0.357	0.267	0.330
1319	0.370	0.343	0.360	0.266	0.335
1320	0.369	0.345	0.360	0.265	0.335
1321	0.355	0.329	0.354	0.243	0.320
1322	0.351	0.334	0.364	0.241	0.323
1323	0.347	0.324	0.353	0.244	0.317
1324	0.338	0.322	0.345	0.247	0.313
1325	0.334	0.311	0.342	0.248	0.309
1326	0.336	0.318	0.340	0.269	0.316
1327	0.340	0.327	0.333	0.303	0.326
1328	0.350	0.324	0.320	0.303	0.325
1329	0.329	0.302	0.301	0.277	0.302
1330	0.323	0.279	0.296	0.261	0.290
1331	0.314	0.274	0.289	0.249	0.282
1332	0.304	0.268	0.290	0.247	0.277
1333	0.306	0.259	0.297	0.239	0.275
1334	0.301	0.256	0.290	0.244	0.273
1335	0.313	0.249	0.290	0.266	0.280
1336	0.319	0.258	0.287	0.282	0.286
1337	0.336	0.285	0.290	0.298	0.303
1338	0.344	0.304	0.291	0.308	0.312
1339	0.348	0.305	0.297	0.306	0.314
1340	0.351	0.305	0.296	0.312	0.316
1341	0.356	0.310	0.304	0.321	0.323
1342	0.357	0.318	0.309	0.325	0.327
1343	0.363	0.329	0.330	0.323	0.336
1344	0.363	0.337	0.334	0.318	0.338
1345	0.348	0.309	0.325	0.289	0.318
1346	0.331	0.296	0.341	0.282	0.312
1347	0.328	0.300	0.357	0.276	0.315
1348	0.316	0.309	0.363	0.279	0.317
1349	0.329	0.301	0.356	0.280	0.317
1350	0.340	0.304	0.333	0.282	0.315
1351	0.351	0.301	0.323	0.282	0.314
1352	0.348	0.298	0.325	0.288	0.315
1353	0.323	0.271	0.311	0.282	0.297
1354	0.310	0.260	0.302	0.276	0.287
1355	0.303	0.264	0.292	0.272	0.283
1356	0.299	0.260	0.296	0.270	0.281
1357	0.298	0.268	0.292	0.265	0.281
1358	0.304	0.269	0.297	0.268	0.285
1359	0.318	0.286	0.298	0.277	0.295
1360	0.328	0.308	0.302	0.280	0.304
1361	0.335	0.339	0.308	0.287	0.317
1362	0.341	0.342	0.322	0.296	0.325
1363	0.345	0.329	0.325	0.290	0.322
1364	0.347	0.327	0.330	0.291	0.324
1365	0.350	0.323	0.335	0.295	0.326
1366	0.351	0.318	0.341	0.294	0.326
1367	0.358	0.321	0.340	0.301	0.330
1368	0.368	0.316	0.342	0.292	0.330
1369	0.352	0.312	0.331	0.259	0.314
1370	0.346	0.308	0.325	0.244	0.306
1371	0.344	0.304	0.323	0.238	0.302
1372	0.337	0.301	0.337	0.236	0.303
1373	0.330	0.303	0.338	0.245	0.304
1374	0.331	0.337	0.345	0.267	0.320
1375	0.336	0.372	0.344	0.287	0.335
1376	0.324	0.372	0.345	0.290	0.333
1377	0.299	0.338	0.333	0.272	0.311
1378	0.301	0.317	0.324	0.264	0.301
1379	0.291	0.303	0.320	0.247	0.290
1380	0.296	0.300	0.321	0.236	0.288
1381	0.292	0.295	0.323	0.221	0.283
1382	0.283	0.304	0.322	0.224	0.283
1383	0.289	0.317	0.326	0.243	0.294
1384	0.304	0.338	0.333	0.257	0.308
1385	0.308	0.355	0.337	0.285	0.321
1386	0.304	0.372	0.340	0.307	0.331
1387	0.288	0.360	0.336	0.298	0.320
1388	0.286	0.361	0.345	0.303	0.324
1389	0.286	0.369	0.354	0.314	0.331
1390	0.293	0.362	0.343	0.321	0.330
1391	0.301	0.350	0.336	0.324	0.328
1392	0.305	0.336	0.341	0.324	0.326
1393	0.306	0.318	0.366	0.319	0.327
1394	0.298	0.308	0.360	0.321	0.322
1395	0.293	0.305	0.356	0.320	0.319
1396	0.294	0.303	0.355	0.323	0.319
1397	0.295	0.305	0.344	0.326	0.318
1398	0.295	0.325	0.343	0.338	0.325
1399	0.296	0.345	0.370	0.335	0.337
1400	0.295	0.340	0.364	0.325	0.331
1401	0.288	0.305	0.343	0.299	0.309
1402	0.306	0.298	0.335	0.292	0.308
1403	0.301	0.293	0.333	0.282	0.302
1404	0.289	0.290	0.333	0.273	0.296
1405	0.288	0.292	0.340	0.259	0.295
1406	0.285	0.304	0.345	0.255	0.297
1407	0.282	0.314	0.341	0.269	0.302
1408	0.288	0.317	0.341	0.284	0.308
1409	0.292	0.319	0.347	0.302	0.315
1410	0.292	0.326	0.344	0.307	0.317
1411	0.280	0.315	0.344	0.299	0.310
1412	0.277	0.319	0.347	0.305	0.312
1413	0.292	0.328	0.350	0.314	0.321
1414	0.285	0.329	0.343	0.312	0.317
1415	0.269	0.324	0.336	0.304	0.308
1416	0.262	0.308	0.328	0.306	0.301
1417	0.265	0.300	0.350	0.278	0.298
1418	0.282	0.282	0.346	0.262	0.293
1419	0.293	0.278	0.347	0.256	0.294
1420	0.287	0.282	0.340	0.257	0.292
1421	0.291	0.279	0.336	0.259	0.291
1422	0.285	0.289	0.333	0.270	0.294
1423	0.303	0.335	0.359	0.287	0.321
1424	0.312	0.342	0.352	0.294	0.325
1425	0.307	0.315	0.344	0.275	0.310
1426	0.299	0.307	0.335	0.269	0.302
1427	0.300	0.296	0.330	0.269	0.299
1428	0.306	0.291	0.327	0.267	0.298
1429	0.308	0.299	0.337	0.271	0.304
1430	0.312	0.296	0.343	0.269	0.305
1431	0.311	0.301	0.336	0.275	0.306
1432	0.317	0.307	0.333	0.281	0.310
1433	0.328	0.328	0.329	0.290	0.319
1434	0.316	0.344	0.329	0.299	0.322
1435	0.318	0.335	0.333	0.294	0.320
1436	0.330	0.336	0.331	0.293	0.322
1437	0.337	0.349	0.318	0.306	0.327
1438	0.340	0.342	0.323	0.314	0.330
1439	0.328	0.350	0.310	0.317	0.326
1440	0.320	0.347	0.299	0.316	0.321
1441	0.317	0.339	0.282	0.297	0.309
1442	0.313	0.332	0.292	0.289	0.307
1443	0.316	0.328	0.299	0.279	0.305
1444	0.322	0.323	0.300	0.260	0.301
1445	0.323	0.324	0.304	0.257	0.302
1446	0.332	0.342	0.304	0.258	0.309
1447	0.345	0.352	0.313	0.260	0.318
1448	0.340	0.355	0.331	0.247	0.318
1449	0.320	0.321	0.317	0.234	0.298
1450	0.312	0.308	0.300	0.221	0.285
1451	0.307	0.295	0.285	0.210	0.274
1452	0.298	0.288	0.274	0.196	0.264
1453	0.313	0.288	0.284	0.195	0.270
1454	0.320	0.285	0.282	0.204	0.273
1455	0.326	0.295	0.283	0.215	0.280
1456	0.332	0.317	0.280	0.238	0.292
1457	0.345	0.336	0.298	0.266	0.311
1458	0.350	0.358	0.304	0.292	0.326
1459	0.349	0.352	0.292	0.290	0.321
1460	0.348	0.349	0.296	0.285	0.320
1461	0.345	0.364	0.297	0.292	0.325
1462	0.345	0.349	0.287	0.311	0.323
1463	0.344	0.359	0.273	0.321	0.325
1464	0.337	0.381	0.271	0.333	0.330
1465	0.331	0.347	0.259	0.320	0.314
1466	0.332	0.337	0.261	0.310	0.310
1467	0.331	0.340	0.268	0.312	0.312
1468	0.330	0.344	0.268	0.311	0.313
1469	0.330	0.343	0.264	0.315	0.313
1470	0.334	0.357	0.266	0.329	0.321
1471	0.338	0.372	0.276	0.330	0.329
1472	0.330	0.357	0.272	0.314	0.318
1473	0.298	0.328	0.269	0.271	0.291
1474	0.279	0.320	0.271	0.268	0.284
1475	0.269	0.313	0.277	0.260	0.280
1476	0.272	0.310	0.281	0.248	0.278
1477	0.283	0.298	0.281	0.247	0.278
1478	0.284	0.300	0.272	0.245	0.275
1479	0.293	0.306	0.265	0.264	0.282
1480	0.309	0.317	0.261	0.292	0.295
1481	0.324	0.329	0.274	0.313	0.310
1482	0.337	0.344	0.288	0.325	0.324
1483	0.333	0.335	0.277	0.314	0.315
1484	0.328	0.328	0.276	0.308	0.310
1485	0.324	0.343	0.264	0.312	0.311
1486	0.328	0.337	0.269	0.324	0.315
1487	0.321	0.343	0.260	0.328	0.313
1488	0.333	0.333	0.268	0.305	0.310
1489	0.305	0.313	0.297	0.287	0.300
1490	0.299	0.300	0.300	0.281	0.295
1491	0.298	0.294	0.309	0.272	0.293
1492	0.296	0.295	0.319	0.267	0.294
1493	0.291	0.294	0.325	0.267	0.294
1494	0.289	0.293	0.323	0.282	0.297
1495	0.302	0.297	0.319	0.306	0.306
1496	0.295	0.292	0.318	0.311	0.304
1497	0.286	0.290	0.309	0.289	0.293
1498	0.276	0.301	0.307	0.276	0.290
1499	0.266	0.292	0.305	0.259	0.280
1500	0.257	0.289	0.302	0.260	0.277
1501	0.257	0.284	0.300	0.250	0.273
1502	0.257	0.281	0.302	0.248	0.272
1503	0.263	0.275	0.298	0.259	0.274
1504	0.269	0.284	0.303	0.269	0.281
1505	0.271	0.296	0.308	0.279	0.289
1506	0.284	0.292	0.312	0.296	0.296
1507	0.285	0.280	0.299	0.295	0.290
1508	0.287	0.270	0.298	0.295	0.288
1509	0.303	0.265	0.300	0.299	0.292
1510	0.310	0.277	0.305	0.303	0.299
1511	0.319	0.275	0.310	0.296	0.300
1512	0.317	0.270	0.318	0.284	0.297
1513	0.301	0.278	0.333	0.274	0.297
1514	0.299	0.275	0.340	0.273	0.297
1515	0.310	0.282	0.342	0.289	0.306
1516	0.313	0.287	0.341	0.293	0.309
1517	0.318	0.310	0.338	0.293	0.315
1518	0.326	0.339	0.342	0.293	0.325
1519	0.328	0.346	0.323	0.306	0.326
1520	0.313	0.338	0.340	0.305	0.324
1521	0.276	0.316	0.332	0.288	0.303
1522	0.261	0.307	0.330	0.278	0.294
1523	0.251	0.285	0.331	0.265	0.283
1524	0.248	0.244	0.333	0.262	0.272
1525	0.260	0.244	0.342	0.252	0.274
1526	0.277	0.242	0.341	0.252	0.278
1527	0.282	0.252	0.339	0.264	0.284
1528	0.285	0.278	0.339	0.276	0.294
1529	0.303	0.306	0.335	0.291	0.309
1530	0.325	0.315	0.330	0.309	0.320
1531	0.329	0.281	0.327	0.318	0.314
1532	0.334	0.271	0.319	0.317	0.310
1533	0.336	0.272	0.315	0.331	0.313
1534	0.342	0.274	0.312	0.338	0.316
1535	0.350	0.279	0.292	0.343	0.316
1536	0.355	0.265	0.290	0.343	0.313
1537	0.336	0.263	0.307	0.332	0.310
1538	0.321	0.252	0.314	0.327	0.303
1539	0.314	0.252	0.313	0.322	0.300
1540	0.307	0.256	0.314	0.317	0.299
1541	0.308	0.256	0.313	0.322	0.300
1542	0.313	0.267	0.313	0.335	0.307
1543	0.326	0.296	0.314	0.349	0.321
1544	0.306	0.297	0.331	0.342	0.319
1545	0.297	0.272	0.330	0.316	0.304
1546	0.276	0.269	0.322	0.304	0.293
1547	0.265	0.261	0.308	0.301	0.284
1548	0.263	0.256	0.302	0.293	0.278
1549	0.279	0.264	0.304	0.280	0.281
1550	0.289	0.274	0.304	0.284	0.287
1551	0.294	0.281	0.311	0.295	0.295
1552	0.294	0.294	0.308	0.306	0.301
1553	0.305	0.303	0.312	0.318	0.309
1554	0.302	0.298	0.325	0.326	0.313
1555	0.292	0.286	0.324	0.313	0.304
1556	0.292	0.282	0.321	0.318	0.303
1557	0.292	0.291	0.325	0.331	0.310
1558	0.289	0.287	0.327	0.340	0.311
1559	0.290	0.283	0.315	0.336	0.306
1560	0.287	0.274	0.306	0.325	0.298
1561	0.289	0.259	0.294	0.307	0.287
1562	0.283	0.270	0.298	0.288	0.285
1563	0.286	0.271	0.301	0.283	0.285
1564	0.286	0.273	0.302	0.276	0.284
1565	0.287	0.286	0.300	0.283	0.289
1566	0.288	0.277	0.311	0.289	0.291
1567	0.289	0.301	0.313	0.317	0.305
1568	0.285	0.323	0.310	0.328	0.311
1569	0.283	0.309	0.306	0.308	0.301
1570	0.276	0.302	0.305	0.289	0.293
1571	0.267	0.287	0.298	0.279	0.283
1572	0.277	0.284	0.298	0.268	0.282
1573	0.288	0.296	0.297	0.265	0.286
1574	0.295	0.290	0.302	0.274	0.290
1575	0.291	0.292	0.305	0.283	0.293
1576	0.300	0.297	0.305	0.287	0.297
1577	0.319	0.304	0.307	0.302	0.308
1578	0.316	0.311	0.318	0.319	0.316
1579	0.298	0.302	0.314	0.316	0.307
1580	0.285	0.312	0.309	0.315	0.305
1581	0.289	0.327	0.322	0.320	0.314
1582	0.303	0.314	0.324	0.316	0.314
1583	0.312	0.306	0.325	0.309	0.313
1584	0.304	0.296	0.310	0.305	0.304
1585	0.304	0.261	0.303	0.297	0.291
1586	0.306	0.260	0.304	0.292	0.290
1587	0.305	0.262	0.304	0.294	0.291
1588	0.307	0.271	0.308	0.301	0.297
1589	0.308	0.275	0.318	0.306	0.301
1590	0.316	0.280	0.319	0.316	0.308
1591	0.331	0.299	0.326	0.328	0.321
1592	0.328	0.294	0.322	0.332	0.319
1593	0.302	0.271	0.309	0.308	0.298
1594	0.292	0.258	0.293	0.308	0.288
1595	0.282	0.250	0.280	0.295	0.277
1596	0.267	0.242	0.287	0.287	0.271
1597	0.268	0.235	0.282	0.280	0.266
1598	0.267	0.237	0.282	0.283	0.267
1599	0.280	0.247	0.300	0.296	0.281
1600	0.278	0.260	0.311	0.310	0.290
1601	0.299	0.268	0.323	0.329	0.305
1602	0.313	0.287	0.338	0.340	0.319
1603	0.327	0.290	0.328	0.338	0.321
1604	0.328	0.293	0.329	0.333	0.321
1605	0.339	0.300	0.342	0.345	0.331
1606	0.339	0.296	0.354	0.350	0.335
1607	0.344	0.288	0.352	0.358	0.336
1608	0.345	0.292	0.358	0.360	0.339
1609	0.368	0.275	0.336	0.347	0.332
1610	0.374	0.266	0.331	0.331	0.325
1611	0.378	0.267	0.335	0.314	0.324
1612	0.386	0.272	0.332	0.309	0.325
1613	0.388	0.273	0.337	0.308	0.326
1614	0.396	0.285	0.345	0.314	0.335
1615	0.383	0.294	0.356	0.317	0.337
1616	0.369	0.299	0.349	0.297	0.328
1617	0.338	0.272	0.332	0.271	0.303
1618	0.327	0.256	0.323	0.244	0.288
1619	0.318	0.246	0.320	0.224	0.277
1620	0.316	0.248	0.323	0.206	0.273
1621	0.318	0.247	0.321	0.203	0.273
1622	0.319	0.248	0.321	0.207	0.274
1623	0.318	0.262	0.329	0.217	0.281
1624	0.325	0.271	0.333	0.226	0.289
1625	0.344	0.288	0.348	0.239	0.305
1626	0.358	0.300	0.356	0.279	0.323
1627	0.365	0.304	0.340	0.290	0.325
1628	0.357	0.305	0.339	0.284	0.321
1629	0.366	0.304	0.352	0.294	0.329
1630	0.375	0.298	0.354	0.290	0.329
1631	0.384	0.301	0.357	0.285	0.332
1632	0.397	0.322	0.354	0.282	0.339
1633	0.377	0.286	0.334	0.270	0.317
1634	0.375	0.282	0.324	0.254	0.309
1635	0.375	0.285	0.321	0.256	0.309
1636	0.371	0.279	0.329	0.265	0.311
1637	0.372	0.282	0.323	0.266	0.311
1638	0.381	0.286	0.323	0.274	0.316
1639	0.370	0.298	0.322	0.271	0.315
1640	0.363	0.288	0.315	0.256	0.305
1641	0.344	0.261	0.305	0.248	0.290
1642	0.338	0.235	0.296	0.250	0.280
1643	0.338	0.228	0.303	0.244	0.278
1644	0.330	0.223	0.302	0.247	0.276
1645	0.331	0.219	0.290	0.252	0.273
1646	0.328	0.213	0.287	0.256	0.271
1647	0.313	0.225	0.296	0.268	0.275
1648	0.323	0.246	0.314	0.275	0.289
1649	0.330	0.261	0.325	0.269	0.296
1650	0.338	0.280	0.326	0.281	0.306
1651	0.349	0.272	0.299	0.276	0.299
1652	0.349	0.269	0.291	0.266	0.294
1653	0.351	0.269	0.304	0.265	0.298
1654	0.364	0.270	0.322	0.276	0.308
1655	0.361	0.272	0.324	0.271	0.307
1656	0.361	0.266	0.320	0.261	0.302
1657	0.356	0.235	0.305	0.256	0.288
1658	0.350	0.232	0.300	0.253	0.284
1659	0.345	0.245	0.297	0.253	0.285
1660	0.350	0.248	0.295	0.259	0.288
1661	0.350	0.253	0.310	0.265	0.295
1662	0.357	0.250	0.332	0.276	0.304
1663	0.350	0.240	0.313	0.293	0.299
1664	0.343	0.210	0.304	0.290	0.286
1665	0.327	0.185	0.317	0.263	0.273
1666	0.313	0.170	0.334	0.251	0.267
1667	0.295	0.170	0.328	0.242	0.259
1668	0.290	0.172	0.314	0.237	0.253
1669	0.298	0.176	0.311	0.239	0.256
1670	0.302	0.180	0.317	0.251	0.262
1671	0.317	0.177	0.327	0.255	0.269
1672	0.322	0.197	0.320	0.261	0.275
1673	0.331	0.230	0.320	0.275	0.289
1674	0.339	0.236	0.327	0.286	0.297
1675	0.340	0.220	0.308	0.291	0.290
1676	0.336	0.218	0.295	0.289	0.284
1677	0.346	0.230	0.288	0.295	0.290
1678	0.355	0.231	0.279	0.301	0.291
1679	0.355	0.243	0.270	0.293	0.290
1680	0.359	0.261	0.269	0.278	0.292
1681	0.355	0.274	0.273	0.262	0.291
1682	0.345	0.276	0.273	0.261	0.289
1683	0.342	0.284	0.275	0.256	0.289
1684	0.343	0.291	0.276	0.265	0.294
1685	0.342	0.310	0.279	0.288	0.305
1686	0.348	0.344	0.287	0.291	0.317
1687	0.346	0.340	0.301	0.291	0.319
1688	0.333	0.310	0.303	0.280	0.306
1689	0.324	0.268	0.289	0.246	0.281
1690	0.311	0.231	0.279	0.245	0.267
1691	0.312	0.221	0.277	0.243	0.263
1692	0.313	0.223	0.271	0.236	0.261
1693	0.316	0.223	0.278	0.220	0.259
1694	0.321	0.223	0.273	0.221	0.259
1695	0.325	0.233	0.279	0.230	0.267
1696	0.326	0.269	0.284	0.244	0.281
1697	0.335	0.317	0.282	0.259	0.298
1698	0.340	0.338	0.280	0.276	0.309
1699	0.338	0.311	0.278	0.280	0.302
1700	0.336	0.302	0.273	0.284	0.299
1701	0.340	0.310	0.282	0.291	0.306
1702	0.345	0.324	0.295	0.302	0.316
1703	0.347	0.328	0.289	0.310	0.319
1704	0.347	0.327	0.281	0.318	0.318
1705	0.356	0.342	0.279	0.313	0.322
1706	0.343	0.335	0.274	0.306	0.314
1707	0.335	0.329	0.276	0.304	0.311
1708	0.321	0.327	0.273	0.302	0.306
1709	0.313	0.325	0.275	0.307	0.305
1710	0.316	0.315	0.281	0.317	0.307
1711	0.313	0.326	0.298	0.326	0.316
1712	0.303	0.305	0.290	0.323	0.306
1713	0.277	0.283	0.281	0.299	0.285
1714	0.262	0.265	0.267	0.290	0.271
1715	0.250	0.246	0.260	0.300	0.264
1716	0.251	0.244	0.264	0.296	0.264
1717	0.257	0.227	0.268	0.288	0.260
1718	0.256	0.233	0.266	0.296	0.263
1719	0.268	0.246	0.275	0.300	0.272
1720	0.287	0.263	0.282	0.306	0.284
1721	0.311	0.280	0.293	0.314	0.300
1722	0.318	0.295	0.308	0.317	0.309
1723	0.314	0.302	0.299	0.311	0.307
1724	0.303	0.314	0.299	0.316	0.308
1725	0.316	0.312	0.307	0.323	0.314
1726	0.323	0.320	0.315	0.323	0.320
1727	0.330	0.320	0.312	0.319	0.320
1728	0.335	0.315	0.309	0.323	0.320
1729	0.333	0.302	0.301	0.307	0.311
1730	0.325	0.297	0.296	0.297	0.304
1731	0.314	0.290	0.300	0.290	0.299
1732	0.309	0.290	0.296	0.290	0.296
1733	0.303	0.290	0.300	0.300	0.298
1734	0.305	0.305	0.313	0.314	0.309
1735	0.308	0.320	0.329	0.314	0.318
1736	0.301	0.308	0.333	0.306	0.312
1737	0.295	0.291	0.319	0.284	0.297
1738	0.294	0.276	0.308	0.268	0.287
1739	0.294	0.258	0.305	0.268	0.281
1740	0.285	0.250	0.306	0.263	0.276
1741	0.294	0.241	0.308	0.256	0.275
1742	0.288	0.240	0.304	0.254	0.272
1743	0.286	0.251	0.303	0.265	0.276
1744	0.307	0.273	0.316	0.282	0.294
1745	0.330	0.297	0.332	0.300	0.315
1746	0.338	0.304	0.345	0.309	0.324
1747	0.319	0.311	0.340	0.311	0.320
1748	0.311	0.317	0.330	0.309	0.317
1749	0.312	0.318	0.343	0.322	0.324
1750	0.310	0.336	0.352	0.325	0.331
1751	0.313	0.337	0.349	0.327	0.331
1752	0.301	0.344	0.347	0.321	0.328
1753	0.291	0.320	0.346	0.297	0.313
1754	0.286	0.310	0.336	0.294	0.307
1755	0.294	0.303	0.331	0.293	0.305
1756	0.300	0.296	0.321	0.292	0.302
1757	0.305	0.300	0.321	0.295	0.305
1758	0.308	0.315	0.340	0.307	0.317
1759	0.315	0.326	0.348	0.321	0.327
1760	0.305	0.308	0.329	0.315	0.315
1761	0.288	0.292	0.313	0.293	0.296
1762	0.272	0.282	0.317	0.279	0.287
1763	0.263	0.270	0.306	0.270	0.277
1764	0.267	0.269	0.305	0.262	0.276
1765	0.276	0.274	0.312	0.252	0.278
1766	0.281	0.273	0.321	0.256	0.283
1767	0.298	0.272	0.328	0.271	0.292
1768	0.309	0.282	0.339	0.287	0.304
1769	0.318	0.296	0.350	0.302	0.317
1770	0.332	0.306	0.355	0.313	0.327
1771	0.334	0.306	0.340	0.311	0.323
1772	0.337	0.309	0.334	0.309	0.322
1773	0.345	0.312	0.338	0.322	0.329
1774	0.351	0.325	0.343	0.335	0.338
1775	0.356	0.326	0.327	0.333	0.336
1776	0.367	0.327	0.309	0.327	0.333
1777	0.372	0.315	0.311	0.306	0.326
1778	0.369	0.297	0.293	0.298	0.315
1779	0.365	0.288	0.293	0.293	0.310
1780	0.367	0.285	0.294	0.284	0.307
1781	0.372	0.281	0.299	0.280	0.308
1782	0.379	0.287	0.318	0.287	0.318
1783	0.371	0.298	0.334	0.285	0.322
1784	0.356	0.289	0.342	0.270	0.314
1785	0.326	0.271	0.326	0.254	0.294
1786	0.311	0.252	0.312	0.235	0.278
1787	0.304	0.242	0.304	0.215	0.266
1788	0.310	0.234	0.307	0.193	0.261
1789	0.322	0.225	0.307	0.182	0.259
1790	0.327	0.223	0.303	0.185	0.259
1791	0.335	0.233	0.306	0.197	0.268
1792	0.347	0.253	0.322	0.211	0.283
1793	0.355	0.278	0.335	0.258	0.307
1794	0.361	0.298	0.343	0.295	0.324
1795	0.365	0.288	0.328	0.311	0.323
1796	0.364	0.290	0.326	0.304	0.321
1797	0.370	0.302	0.336	0.321	0.332
1798	0.381	0.309	0.354	0.329	0.343
1799	0.386	0.330	0.349	0.325	0.348
1800	0.403	0.334	0.352	0.325	0.354
1801	0.372	0.320	0.322	0.320	0.333
1802	0.367	0.309	0.330	0.315	0.330
1803	0.362	0.305	0.329	0.322	0.330
1804	0.363	0.304	0.320	0.328	0.329
1805	0.363	0.305	0.312	0.331	0.328
1806	0.365	0.313	0.321	0.336	0.334
1807	0.372	0.314	0.324	0.333	0.336
1808	0.371	0.296	0.319	0.308	0.323
1809	0.349	0.272	0.303	0.296	0.305
1810	0.337	0.262	0.292	0.285	0.294
1811	0.336	0.257	0.289	0.282	0.291
1812	0.337	0.254	0.294	0.276	0.290
1813	0.339	0.246	0.294	0.278	0.289
1814	0.342	0.241	0.295	0.281	0.290
1815	0.351	0.254	0.294	0.293	0.298
1816	0.357	0.266	0.297	0.312	0.308
1817	0.364	0.287	0.297	0.331	0.319
1818	0.365	0.291	0.296	0.339	0.323
1819	0.364	0.286	0.294	0.314	0.314
1820	0.360	0.281	0.292	0.314	0.312
1821	0.370	0.289	0.300	0.316	0.319
1822	0.372	0.291	0.307	0.324	0.323
1823	0.372	0.289	0.312	0.319	0.323
1824	0.362	0.287	0.315	0.305	0.317
1825	0.354	0.271	0.295	0.285	0.301
1826	0.348	0.253	0.294	0.274	0.292
1827	0.341	0.247	0.298	0.272	0.290
1828	0.347	0.243	0.303	0.274	0.292
1829	0.350	0.243	0.297	0.280	0.292
1830	0.348	0.245	0.296	0.290	0.295
1831	0.362	0.247	0.291	0.305	0.302
1832	0.367	0.243	0.286	0.305	0.300
1833	0.334	0.236	0.274	0.297	0.285
1834	0.333	0.237	0.268	0.292	0.282
1835	0.319	0.238	0.280	0.280	0.279
1836	0.311	0.231	0.279	0.266	0.272
1837	0.301	0.230	0.276	0.266	0.268
1838	0.306	0.235	0.278	0.264	0.271
1839	0.319	0.250	0.268	0.271	0.277
1840	0.325	0.269	0.274	0.282	0.288
1841	0.327	0.282	0.276	0.301	0.297
1842	0.343	0.269	0.288	0.318	0.304
1843	0.353	0.249	0.281	0.318	0.300
1844	0.351	0.250	0.268	0.322	0.298
1845	0.364	0.240	0.278	0.331	0.303
1846	0.358	0.243	0.296	0.344	0.310
1847	0.355	0.248	0.317	0.347	0.317
1848	0.350	0.265	0.322	0.357	0.323
1849	0.349	0.265	0.312	0.348	0.319
1850	0.337	0.259	0.313	0.357	0.317
1851	0.337	0.256	0.303	0.359	0.314
1852	0.345	0.263	0.313	0.359	0.320
1853	0.349	0.268	0.304	0.357	0.319
1854	0.355	0.297	0.320	0.365	0.334
1855	0.364	0.296	0.331	0.361	0.338
1856	0.358	0.283	0.337	0.360	0.334
1857	0.316	0.259	0.316	0.333	0.306
1858	0.307	0.255	0.305	0.325	0.298
1859	0.288	0.256	0.299	0.324	0.292
1860	0.284	0.246	0.290	0.324	0.286
1861	0.276	0.252	0.301	0.316	0.286
1862	0.276	0.251	0.301	0.313	0.285
1863	0.288	0.259	0.299	0.314	0.290
1864	0.300	0.281	0.309	0.321	0.303
1865	0.319	0.294	0.313	0.332	0.314
1866	0.338	0.288	0.320	0.349	0.324
1867	0.348	0.270	0.317	0.339	0.318
1868	0.349	0.277	0.309	0.340	0.319
1869	0.356	0.276	0.322	0.348	0.326
1870	0.360	0.288	0.328	0.354	0.332
1871	0.363	0.297	0.326	0.350	0.334
1872	0.372	0.302	0.334	0.345	0.338
1873	0.361	0.312	0.308	0.332	0.328
1874	0.341	0.313	0.306	0.327	0.322
1875	0.339	0.312	0.309	0.324	0.321
1876	0.334	0.316	0.310	0.324	0.321
1877	0.333	0.326	0.318	0.325	0.325
1878	0.334	0.324	0.340	0.333	0.333
1879	0.336	0.335	0.344	0.338	0.338
1880	0.317	0.323	0.342	0.332	0.329
1881	0.293	0.307	0.318	0.312	0.307
1882	0.279	0.305	0.311	0.303	0.300
1883	0.266	0.300	0.313	0.288	0.292
1884	0.263	0.293	0.318	0.280	0.289
1885	0.250	0.281	0.323	0.264	0.279
1886	0.244	0.279	0.327	0.265	0.279
1887	0.258	0.289	0.337	0.278	0.290
1888	0.279	0.293	0.335	0.287	0.299
1889	0.320	0.305	0.330	0.306	0.315
1890	0.343	0.312	0.331	0.313	0.325
1891	0.339	0.305	0.320	0.317	0.320
1892	0.327	0.304	0.316	0.317	0.316
1893	0.337	0.310	0.322	0.324	0.323
1894	0.333	0.332	0.325	0.334	0.331
1895	0.321	0.338	0.320	0.321	0.325
1896	0.331	0.348	0.312	0.304	0.324
1897	0.326	0.342	0.301	0.292	0.315
1898	0.322	0.337	0.294	0.288	0.310
1899	0.319	0.331	0.298	0.287	0.309
1900	0.315	0.332	0.302	0.291	0.310
1901	0.315	0.337	0.297	0.291	0.310
1902	0.320	0.348	0.322	0.296	0.321
1903	0.315	0.358	0.348	0.306	0.332
1904	0.290	0.330	0.343	0.303	0.316
1905	0.278	0.304	0.320	0.285	0.297
1906	0.261	0.307	0.319	0.264	0.287
1907	0.250	0.301	0.309	0.248	0.277
1908	0.248	0.295	0.303	0.245	0.273
1909	0.248	0.289	0.298	0.233	0.267
1910	0.246	0.289	0.304	0.240	0.270
1911	0.268	0.298	0.312	0.256	0.284
1912	0.303	0.299	0.322	0.268	0.298
1913	0.345	0.313	0.331	0.285	0.318
1914	0.341	0.328	0.338	0.301	0.327
1915	0.332	0.323	0.327	0.307	0.322
1916	0.308	0.318	0.321	0.304	0.313
1917	0.309	0.326	0.323	0.315	0.318
1918	0.327	0.341	0.330	0.328	0.331
1919	0.341	0.346	0.322	0.319	0.332
1920	0.340	0.345	0.306	0.311	0.325
1921	0.332	0.330	0.304	0.289	0.314
1922	0.334	0.325	0.299	0.287	0.311
1923	0.333	0.320	0.319	0.286	0.315
1924	0.324	0.319	0.295	0.280	0.305
1925	0.324	0.321	0.293	0.285	0.306
1926	0.332	0.331	0.313	0.287	0.316
1927	0.347	0.344	0.328	0.297	0.329
1928	0.338	0.341	0.325	0.300	0.326
1929	0.310	0.325	0.303	0.284	0.305
1930	0.302	0.319	0.301	0.276	0.299
1931	0.291	0.316	0.298	0.263	0.292
1932	0.288	0.310	0.298	0.252	0.287
1933	0.290	0.299	0.296	0.233	0.280
1934	0.288	0.297	0.289	0.232	0.277
1935	0.291	0.302	0.292	0.247	0.283
1936	0.295	0.313	0.296	0.266	0.293
1937	0.305	0.324	0.308	0.290	0.307
1938	0.319	0.324	0.320	0.318	0.320
1939	0.323	0.320	0.320	0.319	0.321
1940	0.319	0.317	0.325	0.318	0.320
1941	0.325	0.325	0.336	0.327	0.328
1942	0.337	0.337	0.338	0.340	0.338
1943	0.336	0.339	0.333	0.333	0.335
1944	0.337	0.345	0.324	0.325	0.333
1945	0.345	0.312	0.302	0.315	0.319
1946	0.335	0.300	0.297	0.306	0.309
1947	0.341	0.291	0.302	0.306	0.310
1948	0.339	0.289	0.305	0.286	0.305
1949	0.343	0.293	0.308	0.286	0.308
1950	0.352	0.309	0.306	0.286	0.313
1951	0.356	0.327	0.337	0.286	0.326
1952	0.346	0.325	0.326	0.273	0.317
1953	0.333	0.307	0.304	0.241	0.296
1954	0.307	0.299	0.300	0.213	0.280
1955	0.299	0.287	0.297	0.198	0.271
1956	0.303	0.282	0.296	0.188	0.267
1957	0.305	0.285	0.289	0.179	0.265
1958	0.302	0.280	0.288	0.189	0.265
1959	0.315	0.291	0.281	0.188	0.269
1960	0.316	0.305	0.289	0.199	0.277
1961	0.321	0.325	0.304	0.235	0.296
1962	0.327	0.332	0.322	0.281	0.315
1963	0.320	0.333	0.314	0.297	0.316
1964	0.322	0.327	0.306	0.284	0.310
1965	0.322	0.326	0.313	0.299	0.315
1966	0.322	0.338	0.329	0.319	0.327
1967	0.313	0.336	0.332	0.317	0.324
1968	0.317	0.337	0.341	0.312	0.327
1969	0.312	0.328	0.325	0.319	0.321
1970	0.316	0.316	0.313	0.318	0.316
1971	0.312	0.315	0.310	0.316	0.313
1972	0.315	0.310	0.302	0.311	0.310
1973	0.315	0.307	0.301	0.311	0.309
1974	0.326	0.317	0.300	0.321	0.316
1975	0.341	0.324	0.304	0.315	0.321
1976	0.324	0.299	0.304	0.274	0.300
1977	0.300	0.277	0.298	0.245	0.280
1978	0.291	0.277	0.300	0.236	0.276
1979	0.286	0.279	0.304	0.241	0.277
1980	0.280	0.277	0.305	0.237	0.275
1981	0.273	0.274	0.299	0.238	0.271
1982	0.271	0.270	0.294	0.238	0.268
1983	0.282	0.285	0.277	0.252	0.274
1984	0.289	0.293	0.288	0.279	0.287
1985	0.302	0.300	0.309	0.312	0.306
1986	0.305	0.305	0.331	0.336	0.319
1987	0.309	0.307	0.328	0.333	0.319
1988	0.303	0.304	0.315	0.315	0.309
1989	0.313	0.305	0.331	0.311	0.315
1990	0.317	0.316	0.343	0.324	0.325
1991	0.312	0.317	0.338	0.330	0.324
1992	0.301	0.327	0.344	0.320	0.323
1993	0.288	0.308	0.341	0.286	0.306
1994	0.282	0.292	0.332	0.279	0.296
1995	0.285	0.290	0.308	0.273	0.289
1996	0.284	0.294	0.306	0.273	0.289
1997	0.281	0.293	0.322	0.276	0.293
1998	0.284	0.292	0.321	0.293	0.298
1999	0.298	0.290	0.311	0.304	0.301
[truncated: 6,761 more rows]
